# Supplementary material for: Lifetime chemical sensor arrays of organic fluorophores for bacterial fingerprinting
Source: Nat Commun. 2026 Apr 28;17:5806. doi: 10.1038/s41467-026-72342-7 (PMC13328534; doi:10.1038/s41467-026-72342-7)
Supplement: Supplementary file 4 — Source data [file 41467_2026_72342_MOESM4_ESM.xlsx]

## Sheet: Fig1c
4b					5b					7b					8b
wavelength	normalized absorbance	wavelength	normalized emission		wavelength	normalized absorbance	wavelength	normalized emission		wavelength	normalized absorbance	wavelength	normalized emission		wavelength	normalized absorbance	wavelength	normalized emission
400	0.11125	542	0		300	0.46773	518	0.02382		400	0.26803	554	0.02151		400	0.19919	598	0.04142
401	0.11519	544	0.00623		300.5	0.43592	520	0.03446		401	0.25888	556	0.04224		401	0.20215	600	0.06078
402	0.11943	546	0.01553		301	0.40599	522	0.04521		402	0.24758	558	0.07593		402	0.20437	602	0.0867
403	0.12398	548	0.02541		301.5	0.37605	524	0.05948		403	0.2352	560	0.10728		403	0.20585	604	0.11469
404	0.12852	550	0.04017		302	0.34892	526	0.07889		404	0.22121	562	0.16429		404	0.20659	606	0.14916
405	0.13337	552	0.05518		302.5	0.3246	528	0.10125		405	0.20667	564	0.2099		405	0.20548	608	0.19329
406	0.13822	554	0.0796		303	0.30309	530	0.13525		406	0.19214	566	0.28479		406	0.20289	610	0.24028
407	0.14368	556	0.10055		303.5	0.28531	532	0.17259		407	0.17761	568	0.34646		407	0.19845	612	0.2963
408	0.14944	558	0.13422		304	0.26848	534	0.22912		408	0.16254	570	0.44675		408	0.19178	614	0.35181
409	0.1558	560	0.16597		304.5	0.25257	536	0.2857		409	0.14801	572	0.51749		409	0.18327	616	0.43346
410	0.16247	562	0.21372		305	0.23854	538	0.36803		410	0.13402	574	0.61285		410	0.17253	618	0.5013
411	0.16945	564	0.2607		305.5	0.22544	540	0.45615		411	0.12056	576	0.68956		411	0.15994	620	0.57878
412	0.17672	566	0.32885		306	0.21328	542	0.53841		412	0.10872	578	0.76004		412	0.14661	622	0.65937
413	0.1843	568	0.39552		306.5	0.20299	544	0.62787		413	0.09742	580	0.81342		413	0.13217	624	0.72601
414	0.19218	570	0.48762		307	0.19364	546	0.70347		414	0.08719	582	0.87873		414	0.11736	626	0.7902
415	0.20006	572	0.5628		307.5	0.18522	548	0.78298		415	0.07804	584	0.91734		415	0.1033	628	0.84028
416	0.20824	574	0.65395		308	0.17774	550	0.84392		416	0.06997	586	0.95284		416	0.08997	630	0.89498
417	0.21673	576	0.72886		308.5	0.17025	552	0.89917		417	0.06351	588	0.9702		417	0.07701	632	0.92274
418	0.22492	578	0.80255		309	0.1637	554	0.94399		418	0.05813	590	0.98808		418	0.0659	634	0.95917
419	0.2331	580	0.86056		309.5	0.15809	556	0.97153		419	0.05274	592	1		419	0.05591	636	0.98557
420	0.24098	582	0.91301		310	0.15341	558	0.99178		420	0.04898	594	0.9772		420	0.04702	638	1
421	0.24856	584	0.95777		310.5	0.1478	560	1		421	0.04521	596	0.96424		421	0.03961	640	0.98593
422	0.25553	586	0.97912		311	0.14312	562	0.97603		422	0.04306	598	0.94066		422	0.03332	642	0.98285
423	0.2622	588	1		311.5	0.13938	564	0.95455		423	0.04144	600	0.93263		423	0.02851	644	0.95962
424	0.26826	590	0.99895		312	0.13564	566	0.92648		424	0.04037	602	0.89505		424	0.02444	646	0.94031
425	0.27342	592	0.9962		312.5	0.1319	568	0.89733		425	0.03983	604	0.86447		425	0.0211	648	0.91871
426	0.27796	594	0.96848		313	0.12909	570	0.86153		426	0.03983	606	0.83882		426	0.01851	650	0.89568
427	0.2819	596	0.94018		313.5	0.12629	572	0.82578		427	0.03983	608	0.81835		427	0.01666	652	0.8488
428	0.28493	598	0.9029		314	0.12442	574	0.79167		428	0.04037	610	0.78621		428	0.01481	654	0.81837
429	0.28766	600	0.87178		314.5	0.12254	576	0.75727		429	0.0409	612	0.75538		429	0.0137	656	0.78264
430	0.29009	602	0.83026		315	0.12161	578	0.71475		430	0.04252	614	0.74916		430	0.01296	658	0.75008
431	0.29282	604	0.79535		315.5	0.12067	580	0.67288		431	0.0436	616	0.70977		431	0.01222	660	0.71051
432	0.29524	606	0.75823		316	0.12067	582	0.6308		432	0.04467	618	0.70174		432	0.01185	662	0.66436
433	0.29797	608	0.71404		316.5	0.12067	584	0.58732		433	0.04629	620	0.68722		433	0.01111	664	0.63595
434	0.3013	610	0.68327		317	0.12161	586	0.55101		434	0.0479	622	0.66883		434	0.01111	666	0.59475
435	0.30555	612	0.64071		317.5	0.12254	588	0.51967		435	0.05005	624	0.66027		435	0.01111	668	0.56847
436	0.31009	614	0.61139		318	0.12442	590	0.48813		436	0.05221	626	0.64758		436	0.01074	670	0.54305
437	0.31525	616	0.56352		318.5	0.12722	592	0.4678		437	0.0549	628	0.64006		437	0.01074	672	0.52417
438	0.32101	618	0.53655		319	0.12909	594	0.44336		438	0.05759	630	0.62996		438	0.01074	674	0.49587
439	0.32737	620	0.50381		319.5	0.13283	596	0.42685		439	0.06028	632	0.62322		439	0.01111	676	0.48399
440	0.33434	622	0.47621		320	0.13658	598	0.40845		440	0.06351	634	0.60715		440	0.01074	678	0.45619
441	0.34101	624	0.45828		320.5	0.14032	600	0.39105		441	0.06728	636	0.59731		441	0.01111	680	0.43604
442	0.34768	626	0.43788		321	0.14406	602	0.37304		442	0.07158	638	0.58176		442	0.01148	682	0.42119
443	0.35465	628	0.4224		321.5	0.14874	604	0.35481		443	0.07589	640	0.5745		443	0.01148	684	0.4076
444	0.36102	630	0.40824		322	0.15341	606	0.33733		444	0.08019	642	0.55818		444	0.01185	686	0.3893
445	0.36738	632	0.39327		322.5	0.15809	608	0.3139		445	0.08504	644	0.54133		445	0.01222	688	0.38081
446	0.37314	634	0.37478		323	0.16277	610	0.29928		446	0.08988	646	0.51127		446	0.01222	690	0.36787
447	0.37799	636	0.36049		323.5	0.16745	612	0.27859		447	0.09473	648	0.50194		447	0.01259	692	0.35853
448	0.38193	638	0.34759		324	0.17212	614	0.26809		448	0.09957	650	0.48277		448	0.01296	694	0.34878
449	0.38497	640	0.3267		324.5	0.17587	616	0.25235		449	0.10495	652	0.46644		449	0.0137	696	0.33954
450	0.38648	642	0.31342		325	0.18054	618	0.24049		450	0.11033	654	0.44934		450	0.01407	698	0.33567
451	0.38648	644	0.29922		325.5	0.18428	620	0.22774		451	0.11625	656	0.43794		451	0.01444	700	0.32166
452	0.38436	646	0.28463		326	0.18709	622	0.21649		452	0.12164	658	0.41565		452	0.01444	702	0.31238
453	0.37981	648	0.27055		326.5	0.1899	624	0.20234		453	0.12702	660	0.39155		453	0.01481	704	0.30003
454	0.37284	650	0.25668		327	0.1927	626	0.1882		454	0.1324	662	0.37808		454	0.01555	706	0.29053
455	0.36344	652	0.24472		327.5	0.19551	628	0.17897		455	0.13832	664	0.34983		455	0.01555	708	0.26884
456	0.35192	654	0.23198		328	0.19832	630	0.16317		456	0.1437	666	0.3234		456	0.01629	710	0.25435
457	0.33859	656	0.22186		328.5	0.20112	632	0.15324		457	0.14909	668	0.30759		457	0.01666	712	0.23729
458	0.32373	658	0.20841		329	0.20393	634	0.1411		458	0.15393	670	0.29826		458	0.0174	714	0.22437
459	0.30797	660	0.19592		329.5	0.20674	636	0.13329		459	0.15877	672	0.28012		459	0.01777	716	0.21176
460	0.2916	662	0.17756		330	0.21048	638	0.12488		460	0.16416	674	0.25991		460	0.01851	718	0.20035
461	0.27584	664	0.16863		330.5	0.21515	640	0.11636		461	0.169	676	0.25577		461	0.01888	720	0.18956
462	0.26069	666	0.15524		331	0.21983	642	0.11063		462	0.17384	678	0.23141		462	0.01962	722	0.18346
463	0.24614	668	0.14082		331.5	0.22544	644	0.10338		463	0.17922	680	0.22104		463	0.02036	724	0.16967
464	0.2331	670	0.13241		332	0.23199	646	0.09781		464	0.18515	682	0.21715		464	0.02073	726	0.16185
465	0.22098	672	0.12178		332.5	0.23948	648	0.09122		465	0.1916	684	0.20472		465	0.02147	728	0.15653
466	0.21006	674	0.11298		333	0.2479	650	0.08444		466	0.1986	686	0.18554		466	0.02221	730	0.14414
467	0.20036	676	0.10234		333.5	0.25631	652	0.07932		467	0.2056	688	0.17336		467	0.02332	732	0.13831
468	0.19218	678	0.09468		334	0.2666	654	0.07402		468	0.21367	690	0.16274		468	0.02407	734	0.12943
469	0.18521	680	0.08884		334.5	0.27689	656	0.06755		469	0.22282	692	0.15548		469	0.02518	736	0.12405
470	0.17975	682	0.08166		335	0.28718	658	0.0648		470	0.23305	694	0.14278		470	0.02629	738	0.11517
471	0.17581	684	0.0733		335.5	0.29747	660	0.0606		471	0.24273	696	0.1389		471	0.02703	740	0.10881
472	0.17308	686	0.06411		336	0.3087	662	0.05811		472	0.25404	698	0.1332		472	0.02851	742	0.10256
473	0.17157	688	0.05923		336.5	0.31993	664	0.05492		473	0.26534	700	0.12335		473	0.02962	744	0.09709
474	0.17157	690	0.05353		337	0.33115	666	0.05281		474	0.27718	702	0.12775		474	0.0311	746	0.09043
475	0.17248	692	0.04731		337.5	0.34144	668	0.04986		475	0.28956	704	0.11221		475	0.03258	748	0.08348
476	0.1743	694	0.04166		338	0.35173	670	0.04732		476	0.30194	706	0.09277		476	0.03406	750	0.07627
477	0.17672	696	0.03704		338.5	0.35921	672	0.04438		477	0.31485	708	0.09821		477	0.03554	752	0.07011
478	0.18005	698	0.03586		339	0.3667	674	0.04204		478	0.32777	710	0.0907		478	0.03702	754	0.0633
479	0.1843	700	0.02755		339.5	0.37138	676	0.039		479	0.34177	712	0.09225		479	0.0385	756	0.06027
480	0.18885				340	0.37325	678	0.03701		480	0.35576	714	0.07463		480	0.04036	758	0.05417
481	0.1937				340.5	0.37231	680	0.03512		481	0.36921	716	0.06504		481	0.04184	760	0.05072
482	0.19915				341	0.3695	682	0.03294		482	0.38321	718	0.05908		482	0.04369	762	0.04713
483	0.20491				341.5	0.36483	684	0.0297		483	0.39612	720	0.0596		483	0.04554	764	0.04273
484	0.21097				342	0.35921	686	0.02849		484	0.40904	722	0.04639		484	0.04739	766	0.03828
485	0.21673				342.5	0.35173	688	0.02797		485	0.42088	724	0.05183		485	0.04887	768	0.03609
486	0.2231				343	0.34518	690	0.02559		486	0.43219	726	0.04768		486	0.05072	770	0.03332
487	0.22916				343.5	0.33863	692	0.02477		487	0.44241	728	0.0355		487	0.05257	772	0.02872
488	0.23583				344	0.33302	694	0.02361		488	0.4521	730	0.03757		488	0.05442	774	0.02682
489	0.24219				344.5	0.33022	696	0.02119		489	0.46017	732	0.02773		489	0.05628	776	0.02387
490	0.24886				345	0.32834	698	0.02004		490	0.46771	734	0.02876		490	0.05813	778	0.02152
491	0.25553				345.5	0.32834	700	0.01698		491	0.47363	736	0.02954		491	0.06035	780	0.01861
492	0.2625				346	0.33022				492	0.47955	738	0.01736		492	0.06257	782	0.01698
493	0.26948				346.5	0.33489				493	0.48493	740	0.01892		493	0.06479	784	0.01272
494	0.27675				347	0.34051				494	0.49031	742	0.01944		494	0.06738	786	0.0118
495	0.28463				347.5	0.34892				495	0.49569	744	0.00389		495	0.07034	788	0.01152
496	0.29312				348	0.35828				496	0.50161	746	0.00389		496	0.07331	790	0.00841
497	0.3013				348.5	0.36857				497	0.50807	748	0.00389		497	0.07627	792	0.00804
498	0.3104				349	0.38073				498	0.51507	750	0.00389		498	0.0796	794	0.00594
499	0.3201				349.5	0.39383				499	0.52368				499	0.08367	796	0.00574
500	0.3304				350	0.40692				500	0.53337				500	0.08738	798	0.000364278
501	0.34132				350.5	0.41815				501	0.54467				501	0.09145	800	0
502	0.35283				351	0.4275				502	0.55705				502	0.09589
503	0.36557				351.5	0.43499				503	0.57212				503	0.1007
504	0.3786				352	0.43873				504	0.58773				504	0.10552
505	0.39194				352.5	0.43779				505	0.60549				505	0.1107
506	0.40618				353	0.43218				506	0.62379				506	0.11625
507	0.42134				353.5	0.42283				507	0.64424				507	0.12218
508	0.4365				354	0.40786				508	0.66416				508	0.1281
509	0.45196				354.5	0.39008				509	0.68515				509	0.13402
510	0.46832				355	0.36763				510	0.70829				510	0.14069
511	0.48439				355.5	0.34331				511	0.73089				511	0.14698
512	0.50076				356	0.31712				512	0.75242				512	0.15328
513	0.51743				356.5	0.29093				513	0.77341				513	0.15994
514	0.5338				357	0.26286				514	0.79333				514	0.16623
515	0.54986				357.5	0.23667				515	0.81432				515	0.1729
516	0.56563				358	0.21235				516	0.83638				516	0.17919
517	0.58048				358.5	0.19083				517	0.85684				517	0.18549
518	0.59533				359	0.17119				518	0.87675				518	0.19178
519	0.60928				359.5	0.15341				519	0.89505				519	0.19807
520	0.6217				360	0.13845				520	0.91012				520	0.20363
521	0.63353				360.5	0.12629				521	0.92304				521	0.20955
522	0.64413				361	0.116				522	0.93219				522	0.21511
523	0.65323				361.5	0.10664				523	0.93757				523	0.22029
524	0.66141				362	0.09916				524	0.93972				524	0.22547
525	0.66838				362.5	0.09261				525	0.93811				525	0.23066
526	0.67445				363	0.08606				526	0.93326				526	0.23584
527	0.6796				363.5	0.07951				527	0.92519				527	0.24139
528	0.68445				364	0.0739				528	0.91442				528	0.24695
529	0.68839				364.5	0.06829				529	0.90151				529	0.2525
530	0.69203				365	0.06268				530	0.88698				530	0.25879
531	0.69567				365.5	0.05613				531	0.87083				531	0.26546
532	0.6993				366	0.05051				532	0.85414				532	0.27249
533	0.70324				366.5	0.0449				533	0.838				533	0.28027
534	0.70779				367	0.03929				534	0.82293				534	0.28841
535	0.71294				367.5	0.03461				535	0.8084				535	0.2973
536	0.7187				368	0.02993				536	0.79656				536	0.30655
537	0.72567				368.5	0.02526				537	0.78579				537	0.31729
538	0.73356				369	0.02152				538	0.77826				538	0.32803
539	0.74295				369.5	0.01777				539	0.77341				539	0.33987
540	0.75296				370	0.0159				540	0.77126				540	0.35172
541	0.76478				370.5	0.0131				541	0.77234				541	0.36505
542	0.7769				371	0.01123				542	0.77557				542	0.37838
543	0.79054				371.5	0.00935				543	0.78041				543	0.39245
544	0.80509				372	0.00842				544	0.78741				544	0.40763
545	0.82055				372.5	0.00748				545	0.79548				545	0.42355
546	0.83662				373	0.00655				546	0.80517				546	0.43947
547	0.85329				373.5	0.00561				547	0.81593				547	0.45613
548	0.86996				374	0.00468				548	0.82777				548	0.47279
549	0.88663				374.5	0.00468				549	0.84069				549	0.48982
550	0.90391				375	0.00468				550	0.85414				550	0.50722
551	0.92028				375.5	0.00374				551	0.86814				551	0.52425
552	0.93665				376	0.00374				552	0.88321				552	0.54128
553	0.9518				376.5	0.00374				553	0.89882				553	0.55794
554	0.96605				377	0.00374				554	0.91442				554	0.57386
555	0.97727				377.5	0.00374				555	0.92949				555	0.58793
556	0.98697				378	0.00374				556	0.94564				556	0.60163
557	0.99424				378.5	0.00281				557	0.96017				557	0.61385
558	0.99879				379	0.00281				558	0.97363				558	0.62458
559	1				379.5	0.00281				559	0.98493				559	0.63384
560	0.99818				380	0.00281				560	0.99354				560	0.64161
561	0.99303				380.5	0.00281				561	0.99892				561	0.64754
562	0.98333				381	0.00281				562	1				562	0.65235
563	0.96999				381.5	0.00281				563	0.99623				563	0.65531
564	0.95302				382	0.00281				564	0.98762				564	0.65716
565	0.9324				382.5	0.00281				565	0.97363				565	0.65753
566	0.90724				383	0.00281				566	0.95425				566	0.65716
567	0.87875				383.5	0.00281				567	0.92896				567	0.65568
568	0.84692				384	0.00281				568	0.89935				568	0.65346
569	0.81085				384.5	0.00374				569	0.86329				569	0.65087
570	0.77357				385	0.00374				570	0.824				570	0.64791
571	0.73446				385.5	0.00374				571	0.78256				571	0.64532
572	0.69506				386	0.00374				572	0.74004				572	0.6431
573	0.65262				386.5	0.00374				573	0.69376				573	0.64124
574	0.60928				387	0.00374				574	0.64639				574	0.63976
575	0.56714				387.5	0.00374				575	0.60011				575	0.63939
576	0.5247				388	0.00374				576	0.55436				576	0.63976
577	0.48257				388.5	0.00374				577	0.50969				577	0.64161
578	0.44286				389	0.00374				578	0.46717				578	0.64458
579	0.40376				389.5	0.00374				579	0.42519				579	0.64865
580	0.36557				390	0.00374				580	0.38482				580	0.6542
581	0.3304				390.5	0.00468				581	0.34822				581	0.66087
582	0.29645				391	0.00468				582	0.3127				582	0.66938
583	0.26463				391.5	0.00468				583	0.27987				583	0.67938
584	0.23613				392	0.00468				584	0.25135				584	0.69011
585	0.20976				392.5	0.00468				585	0.22443				585	0.70233
586	0.1849				393	0.00468				586	0.19914				586	0.71677
587	0.16338				393.5	0.00468				587	0.17707				587	0.73158
588	0.14398				394	0.00468				588	0.15716				588	0.7475
589	0.1264				394.5	0.00561				589	0.1394				589	0.7649
590	0.11094				395	0.00561				590	0.12379				590	0.78304
591	0.0973				395.5	0.00561				591	0.10926				591	0.80193
592	0.08457				396	0.00561				592	0.0958				592	0.82192
593	0.07366				396.5	0.00561				593	0.0845				593	0.84228
594	0.06426				397	0.00561				594	0.07481				594	0.86227
595	0.05608				397.5	0.00655				595	0.06674				595	0.88227
596	0.0488				398	0.00655				596	0.05867				596	0.90226
597	0.04274				398.5	0.00655				597	0.05221				597	0.92077
598	0.03728				399	0.00655				598	0.04629				598	0.93854
599	0.03243				399.5	0.00748				599	0.0409				599	0.95446
600	0.02819				400	0.00748				600	0.03606				600	0.96853
601	0.02455				400.5	0.00748				601	0.03175				601	0.98038
602	0.02122				401	0.00748				602	0.02853				602	0.99
603	0.01849				401.5	0.00842				603	0.0253				603	0.99667
604	0.01576				402	0.00842				604	0.02207				604	1
605	0.01364				402.5	0.00842				605	0.01991				605	1
606	0.01182				403	0.00842				606	0.0183				606	0.99704
607	0.01				403.5	0.00935				607	0.01615				607	0.99
608	0.00849				404	0.00935				608	0.01507				608	0.97927
609	0.00727				404.5	0.00935				609	0.01346				609	0.96557
610	0.00637				405	0.01029				610	0.01238				610	0.9478
611	0.00546				405.5	0.01029				611	0.0113				611	0.92669
612	0.00455				406	0.01123				612	0.01076				612	0.903
613	0.00394				406.5	0.01123				613	0.01023				613	0.87671
614	0.00333				407	0.01123				614	0.00915				614	0.84746
615	0.00273				407.5	0.01216				615	0.00861				615	0.81562
616	0.00242				408	0.01216				616	0.00807				616	0.78082
617	0.00182				408.5	0.0131				617	0.00753				617	0.74454
618	0.00152				409	0.0131				618	0.007				618	0.70789
619	0.00121				409.5	0.01403				619	0.00646				619	0.67049
620	0.000909366				410	0.01403				620	0.00646				620	0.63273
621	0.000606244				410.5	0.01497				621	0.00592				621	0.59496
622	0.000606244				411	0.01497				622	0.00538				622	0.5572
623	0.000303122				411.5	0.0159				623	0.00538				623	0.51981
624	0.000303122				412	0.0159				624	0.00538				624	0.48315
625	0				412.5	0.01684				625	0.00538				625	0.44798
626	0				413	0.01684				626	0.00538				626	0.41392
627	0				413.5	0.01777				627	0.00538				627	0.3806
628	0				414	0.01871				628	0.00538				628	0.34876
629	0				414.5	0.01964				629	0.00484				629	0.31877
630	0				415	0.01964				630	0.00484				630	0.29026
631	0.000303122				415.5	0.02058				631	0.00484				631	0.26435
632	0.000303122				416	0.02152				632	0.00431				632	0.23991
633	0.000303122				416.5	0.02245				633	0.00431				633	0.21659
634	0.000606244				417	0.02339				634	0.00484				634	0.19548
635	0.000606244				417.5	0.02339				635	0.00484				635	0.17623
636	0.000606244				418	0.02432				636	0.00538				636	0.15772
637	0.000606244				418.5	0.02526				637	0.00538				637	0.1418
638	0.000909366				419	0.02619				638	0.00538				638	0.12736
639	0.000909366				419.5	0.02713				639	0.00538				639	0.11403
640	0.000909366				420	0.02806				640	0.00538				640	0.10181
641	0.00121				420.5	0.029				641	0.00538				641	0.09108
642	0.00152				421	0.03087				642	0.00538				642	0.08108
643	0.00152				421.5	0.03181				643	0.00538				643	0.07257
644	0.00182				422	0.03274				644	0.00538				644	0.06442
645	0.00182				422.5	0.03368				645	0.00538				645	0.05702
646	0.00182				423	0.03461				646	0.00592				646	0.05072
647	0.00182				423.5	0.03648				647	0.00592				647	0.04517
648	0.00182				424	0.03742				648	0.00592				648	0.04036
649	0.00182				424.5	0.03835				649	0.00592				649	0.03591
650	0.00182				425	0.04022				650	0.00538				650	0.03184
651	0.00182				425.5	0.04116				651	0.00538				651	0.02851
652	0.00182				426	0.04303				652	0.00538				652	0.02518
653	0.00182				426.5	0.04397				653	0.00538				653	0.02258
654	0.00182				427	0.04584				654	0.00484				654	0.02036
655	0.00182				427.5	0.04677				655	0.00431				655	0.01814
656	0.00182				428	0.04864				656	0.00431				656	0.01592
657	0.00182				428.5	0.05051				657	0.00377				657	0.01444
658	0.00182				429	0.05239				658	0.00323				658	0.01296
659	0.00182				429.5	0.05426				659	0.00323				659	0.01148
660	0.00182				430	0.05519				660	0.00269				660	0.01037
661	0.00182				430.5	0.05706				661	0.00269				661	0.00926
662	0.00182				431	0.05987				662	0.00269				662	0.00815
663	0.00152				431.5	0.06174				663	0.00269				663	0.0074
664	0.00152				432	0.06361				664	0.00269				664	0.00666
665	0.00152				432.5	0.06548				665	0.00269				665	0.00592
666	0.00152				433	0.06829				666	0.00269				666	0.00518
667	0.00152				433.5	0.07016				667	0.00269				667	0.00481
668	0.00152				434	0.07297				668	0.00269				668	0.00407
669	0.00152				434.5	0.07484				669	0.00269				669	0.0037
670	0.00152				435	0.07764				670	0.00269				670	0.00333
671	0.00152				435.5	0.08045				671	0.00269				671	0.00296
672	0.00152				436	0.08326				672	0.00269				672	0.00259
673	0.00152				436.5	0.08513				673	0.00215				673	0.00222
674	0.00152				437	0.08793				674	0.00215				674	0.00185
675	0.00152				437.5	0.09074				675	0.00215				675	0.00148
676	0.00152				438	0.09355				676	0.00215				676	0.00148
677	0.00152				438.5	0.09729				677	0.00215				677	0.00111
678	0.00152				439	0.10009				678	0.00215				678	0.00111
679	0.00152				439.5	0.10384				679	0.00215				679	0.000740466
680	0.00152				440	0.10664				680	0.00215				680	0.000740466
681	0.00152				440.5	0.11038				681	0.00215				681	0.000740466
682	0.00152				441	0.11319				682	0.00215				682	0.000740466
683	0.00152				441.5	0.11693				683	0.00269				683	0.000740466
684	0.00152				442	0.12067				684	0.00269				684	0.000370233
685	0.00182				442.5	0.12442				685	0.00215				685	0.000370233
686	0.00152				443	0.12816				686	0.00269				686	0.000370233
687	0.00152				443.5	0.1319				687	0.00269				687	0.000740466
688	0.00152				444	0.13658				688	0.00269				688	0.000740466
689	0.00152				444.5	0.14125				689	0.00269				689	0.000740466
690	0.00152				445	0.145				690	0.00269				690	0.000740466
691	0.00152				445.5	0.14967				691	0.00269				691	0.000740466
692	0.00152				446	0.15435				692	0.00269				692	0.000740466
693	0.00152				446.5	0.15996				693	0.00269				693	0.000740466
694	0.00152				447	0.16464				694	0.00269				694	0.000370233
695	0.00152				447.5	0.16932				695	0.00269				695	0.000370233
696	0.00121				448	0.17399				696	0.00269				696	0.000370233
697	0.00121				448.5	0.17961				697	0.00269				697	0.000370233
698	0.00121				449	0.18428				698	0.00269				698	0
699	0.00121				449.5	0.1899				699	0.00269				699	0
700	0.00121				450	0.19551				700	0.00269				700	0
701	0.00121				450.5	0.20019				701	0.00269				701	0
702	0.00121				451	0.2058				702	0.00269				702	0
703	0.00121				451.5	0.21141				703	0.00269				703	0
704	0.00121				452	0.21703				704	0.00269				704	0
705	0.00121				452.5	0.22264				705	0.00269				705	0
706	0.000909366				453	0.22825				706	0.00269				706	0
707	0.000909366				453.5	0.23386				707	0.00269				707	0.000370233
708	0.000909366				454	0.23948				708	0.00269				708	0.000370233
709	0.000909366				454.5	0.24509				709	0.00269				709	0.000370233
710	0.000909366				455	0.2507				710	0.00269				710	0.000370233
711	0.000909366				455.5	0.25725				711	0.00269				711	0.000740466
712	0.000909366				456	0.26286				712	0.00269				712	0.000740466
713	0.000909366				456.5	0.26941				713	0.00269				713	0.000740466
714	0.000909366				457	0.27502				714	0.00269				714	0.000740466
715	0.000909366				457.5	0.28157				715	0.00269				715	0.000740466
716	0.000909366				458	0.28812				716	0.00269				716	0.00111
717	0.000909366				458.5	0.29467				717	0.00161				717	0.00111
718	0.000909366				459	0.30122				718	0.00161				718	0.00148
719	0.00121				459.5	0.3087				719	0.00108				719	0.00148
720	0.00121				460	0.31618				720	0.00108				720	0.00148
721	0.00121				460.5	0.32367				721	0.000538213				721	0.00148
722	0.00121				461	0.33115				722	0.000538213				722	0.00185
723	0.00121				461.5	0.33863				723	0.000538213				723	0.00185
724	0.00121				462	0.34612				724	0.000538213				724	0.00222
725	0.00121				462.5	0.3536				725	0.000538213				725	0.00222
726	0.00121				463	0.36202				726	0				726	0.00222
727	0.00121				463.5	0.3695				727	0.000538213				727	0.00259
728	0.00121				464	0.37792				728	0.000538213				728	0.00296
729	0.00121				464.5	0.38634				729	0				729	0.0037
730	0.00152				465	0.39383				730	0				730	0.0037
731	0.00152				465.5	0.40318				731	0				731	0.00333
732	0.00152				466	0.4116				732	0				732	0.00259
733	0.00152				466.5	0.42002				733	0				733	0.00185
734	0.00152				467	0.42844				734	0				734	0.00185
735	0.00152				467.5	0.43686				735	0				735	0.00148
736	0.00152				468	0.44528				736	0				736	0.00148
737	0.00152				468.5	0.45557				737	0				737	0.00148
738	0.00152				469	0.46399				738	0				738	0.00111
739	0.00182				469.5	0.47334				739	0				739	0.00111
740	0.00182				470	0.48176				740	0				740	0.00111
741	0.00182				470.5	0.49111				741	0				741	0.00148
742	0.00212				471	0.49953				742	0				742	0.00148
743	0.00212				471.5	0.50889				743	0				743	0.00111
744	0.00212				472	0.51824				744	0				744	0.00111
745	0.00212				472.5	0.5276				745	0				745	0.00111
746	0.00212				473	0.53695				746	0				746	0.00111
747	0.00212				473.5	0.5463				747	0				747	0.00111
748	0.00212				474	0.55659				748	0				748	0.00111
749	0.00212				474.5	0.56688				749	0				749	0.00111
750	0.00212				475	0.57717				750	0				750	0.00111
751	0.00242				475.5	0.58746				751	0				751	0.00111
752	0.00242				476	0.59869				752	0				752	0.00111
753	0.00242				476.5	0.60992				753	0				753	0.00111
754	0.00242				477	0.62021				754	0				754	0.00111
755	0.00242				477.5	0.63143				755	0				755	0.00111
756	0.00242				478	0.64266				756	0				756	0.00111
757	0.00242				478.5	0.65388				757	0				757	0.00111
758	0.00242				479	0.66604				758	0				758	0.00111
759	0.00242				479.5	0.67633				759	0				759	0.00111
760	0.00242				480	0.68662				760	0				760	0.00148
761	0.00242				480.5	0.69691				761	0				761	0.00148
762	0.00242				481	0.70627				762	0				762	0.00185
763	0.00242				481.5	0.71562				763	0				763	0.00259
764	0.00242				482	0.72498				764	0				764	0.00296
765	0.00242				482.5	0.7334				765	0				765	0.00333
766	0.00242				483	0.74088				766	0				766	0.0037
767	0.00242				483.5	0.74836				767	0				767	0.0037
768	0.00242				484	0.75491				768	0				768	0.00333
769	0.00242				484.5	0.76052				769	0				769	0.00259
770	0.00242				485	0.7652				770	0				770	0.00185
771	0.00242				485.5	0.76988				771	0				771	0.00185
772	0.00242				486	0.77362				772	0				772	0.00185
773	0.00242				486.5	0.77643				773	0				773	0.00185
774	0.00212				487	0.77923				774	0				774	0.00185
775	0.00212				487.5	0.7811				775	0				775	0.00148
776	0.00212				488	0.78297				776	0				776	0.00148
777	0.00212				488.5	0.78391				777	0				777	0.00148
778	0.00212				489	0.78578				778	0				778	0.00148
779	0.00212				489.5	0.78672				779	0				779	0.00148
780	0.00242				490	0.78765				780	0				780	0.00111
781	0.00242				490.5	0.78859				781	0.00323				781	0.00111
782	0.00242				491	0.78952				782	0.00323				782	0.00111
783	0.00242				491.5	0.79046				783	0.00323				783	0.00148
784	0.00242				492	0.79139				784	0.00323				784	0.00148
785	0.00242				492.5	0.79233				785	0.00323				785	0.00148
786	0.00242				493	0.79326				786	0.00377				786	0.00148
787	0.00242				493.5	0.79514				787	0.00377				787	0.00111
788	0.00212				494	0.79701				788	0.00377				788	0.00111
789	0.00212				494.5	0.79888				789	0.00431				789	0.00111
790	0.00212				495	0.80075				790	0.00431				790	0.00111
791	0.00212				495.5	0.80262				791	0.00431				791	0.00111
792	0.00212				496	0.80449				792	0.00431				792	0.00111
793	0.00212				496.5	0.8073				793	0.00431				793	0.00111
794	0.00212				497	0.80917				794	0.00484				794	0.00111
795	0.00212				497.5	0.81104				795	0.00538				795	0.00111
796	0.00212				498	0.81291				796	0.00538				796	0.00111
797	0.00212				498.5	0.81572				797	0.00538				797	0.00111
798	0.00242				499	0.81759				798	0.00538				798	0.00111
799	0.00242				499.5	0.81946				799	0.00592				799	0.00111
800	0.00242				500	0.82133				800	0.00592				800	0.00111
					500.5	0.8232
					501	0.82507
					501.5	0.82694
					502	0.82788
					502.5	0.82975
					503	0.83068
					503.5	0.83255
					504	0.83349
					504.5	0.83442
					505	0.83536
					505.5	0.83723
					506	0.83817
					506.5	0.84004
					507	0.84191
					507.5	0.84284
					508	0.84471
					508.5	0.84752
					509	0.84939
					509.5	0.85313
					510	0.85594
					510.5	0.85968
					511	0.86342
					511.5	0.8681
					512	0.87278
					512.5	0.87839
					513	0.88494
					513.5	0.89055
					514	0.89804
					514.5	0.90458
					515	0.91207
					515.5	0.91955
					516	0.92797
					516.5	0.93545
					517	0.94294
					517.5	0.95136
					518	0.95884
					518.5	0.96632
					519	0.97287
					519.5	0.97848
					520	0.9841
					520.5	0.98877
					521	0.99345
					521.5	0.99626
					522	0.99813
					522.5	1
					523	1
					523.5	1
					524	0.99906
					524.5	0.99626
					525	0.99345
					525.5	0.98971
					526	0.98597
					526.5	0.98129
					527	0.97568
					527.5	0.97007
					528	0.96352
					528.5	0.95697
					529	0.95042
					529.5	0.94294
					530	0.93545
					530.5	0.92797
					531	0.92049
					531.5	0.91207
					532	0.90458
					532.5	0.89616
					533	0.88681
					533.5	0.87839
					534	0.86997
					534.5	0.85968
					535	0.84939
					535.5	0.84004
					536	0.82788
					536.5	0.81478
					537	0.80262
					537.5	0.78952
					538	0.77549
					538.5	0.76052
					539	0.74462
					539.5	0.72872
					540	0.71282
					540.5	0.69598
					541	0.67633
					541.5	0.65856
					542	0.63985
					542.5	0.62114
					543	0.59963
					543.5	0.57811
					544	0.55753
					544.5	0.53789
					545	0.51543
					545.5	0.49392
					546	0.47334
					546.5	0.45276
					547	0.43218
					547.5	0.41066
					548	0.39102
					548.5	0.37138
					549	0.35173
					549.5	0.33115
					550	0.31338
					550.5	0.2956
					551	0.27877
					551.5	0.26193
					552	0.24602
					552.5	0.23106
					553	0.21609
					553.5	0.20206
					554	0.18896
					554.5	0.1768
					555	0.16558
					555.5	0.15435
					556	0.14312
					556.5	0.13377
					557	0.12442
					557.5	0.116
					558	0.10758
					558.5	0.10009
					559	0.09261
					559.5	0.08606
					560	0.07951
					560.5	0.0739
					561	0.06922
					561.5	0.06361
					562	0.05893
					562.5	0.05426
					563	0.05051
					563.5	0.04584
					564	0.04303
					564.5	0.03929
					565	0.03648
					565.5	0.03368
					566	0.03087
					566.5	0.029
					567	0.02619
					567.5	0.02432
					568	0.02245
					568.5	0.02058
					569	0.01871
					569.5	0.01777
					570	0.0159
					570.5	0.01497
					571	0.01403
					571.5	0.0131
					572	0.01123
					572.5	0.01029
					573	0.01029
					573.5	0.00935
					574	0.00842
					574.5	0.00748
					575	0.00748
					575.5	0.00655
					576	0.00655
					576.5	0.00561
					577	0.00561
					577.5	0.00468
					578	0.00468
					578.5	0.00374
					579	0.00374
					579.5	0.00374
					580	0.00281
					580.5	0.00281
					581	0.00281
					581.5	0.00281
					582	0.00187
					582.5	0.00187
					583	0.00187
					583.5	0.00187
					584	0.00187
					584.5	0.00187
					585	0.00187
					585.5	0.000935454
					586	0.000935454
					586.5	0.000935454
					587	0.000935454
					587.5	0.000935454
					588	0.000935454
					588.5	0.000935454
					589	0.000935454
					589.5	0.000935454
					590	0.000935454
					590.5	0.000935454
					591	0.000935454
					591.5	0.000935454
					592	0
					592.5	0
					593	0
					593.5	0
					594	0
					594.5	0
					595	0
					595.5	0
					596	0
					596.5	0
					597	0
					597.5	0
					598	0
					598.5	0
					599	0
					599.5	0
					600	0
					600.5	0
					601	0
					601.5	0
					602	0
					602.5	0
					603	0
					603.5	0
					604	0
					604.5	0
					605	0
					605.5	0
					606	0
					606.5	0
					607	0
					607.5	0
					608	0
					608.5	0
					609	0
					609.5	0
					610	0
					610.5	0
					611	0
					611.5	0
					612	0
					612.5	0
					613	0
					613.5	0
					614	0
					614.5	0
					615	0
					615.5	0
					616	0
					616.5	0
					617	0
					617.5	0
					618	0
					618.5	0
					619	0
					619.5	0
					620	0
					620.5	0
					621	0
					621.5	0
					622	0
					622.5	0
					623	0
					623.5	0
					624	0
					624.5	0
					625	0
					625.5	0
					626	0
					626.5	0
					627	0
					627.5	0
					628	0
					628.5	0
					629	0
					629.5	0
					630	0
					630.5	0
					631	0
					631.5	0
					632	0
					632.5	-0.000935454
					633	-0.000935454
					633.5	-0.000935454
					634	-0.000935454
					634.5	-0.000935454
					635	-0.000935454
					635.5	-0.000935454
					636	-0.000935454
					636.5	-0.000935454
					637	-0.000935454
					637.5	-0.000935454
					638	-0.000935454
					638.5	-0.000935454
					639	-0.000935454
					639.5	-0.000935454
					640	-0.000935454
					640.5	-0.000935454
					641	-0.000935454
					641.5	-0.000935454
					642	-0.000935454
					642.5	-0.000935454
					643	-0.000935454
					643.5	-0.000935454
					644	-0.000935454
					644.5	-0.000935454
					645	-0.000935454
					645.5	-0.000935454
					646	-0.000935454
					646.5	-0.000935454
					647	-0.000935454
					647.5	-0.000935454
					648	-0.000935454
					648.5	-0.000935454
					649	-0.000935454
					649.5	-0.000935454
					650	-0.000935454
					650.5	-0.000935454
					651	-0.000935454
					651.5	-0.000935454
					652	-0.000935454
					652.5	-0.000935454
					653	-0.000935454
					653.5	-0.000935454
					654	-0.000935454
					654.5	-0.000935454
					655	-0.000935454
					655.5	-0.000935454
					656	-0.000935454
					656.5	-0.000935454
					657	-0.000935454
					657.5	-0.000935454
					658	-0.000935454
					658.5	-0.000935454
					659	-0.000935454
					659.5	-0.000935454
					660	-0.000935454
					660.5	-0.000935454
					661	-0.000935454
					661.5	-0.000935454
					662	-0.000935454
					662.5	-0.000935454
					663	-0.000935454
					663.5	-0.000935454
					664	-0.000935454
					664.5	-0.000935454
					665	-0.000935454
					665.5	-0.000935454
					666	-0.000935454
					666.5	-0.000935454
					667	-0.000935454
					667.5	-0.000935454
					668	-0.000935454
					668.5	-0.000935454
					669	-0.000935454
					669.5	-0.000935454
					670	-0.000935454
					670.5	-0.000935454
					671	-0.000935454
					671.5	-0.000935454
					672	-0.000935454
					672.5	-0.000935454
					673	-0.000935454
					673.5	-0.000935454
					674	-0.000935454
					674.5	-0.000935454
					675	-0.000935454
					675.5	-0.000935454
					676	-0.000935454
					676.5	-0.000935454
					677	-0.000935454
					677.5	-0.000935454
					678	-0.000935454
					678.5	-0.000935454
					679	-0.000935454
					679.5	-0.000935454
					680	-0.000935454
					680.5	-0.000935454
					681	-0.000935454
					681.5	-0.000935454
					682	-0.000935454
					682.5	-0.000935454
					683	-0.000935454
					683.5	-0.000935454
					684	-0.000935454
					684.5	-0.000935454
					685	-0.000935454
					685.5	-0.000935454
					686	-0.000935454
					686.5	-0.000935454
					687	-0.000935454
					687.5	-0.000935454
					688	-0.000935454
					688.5	-0.000935454
					689	-0.000935454
					689.5	-0.000935454
					690	-0.000935454
					690.5	-0.000935454
					691	-0.000935454
					691.5	-0.000935454
					692	-0.000935454
					692.5	-0.000935454
					693	-0.000935454
					693.5	-0.000935454
					694	-0.000935454
					694.5	-0.000935454
					695	-0.000935454
					695.5	-0.000935454
					696	-0.000935454
					696.5	-0.000935454
					697	-0.000935454
					697.5	-0.000935454
					698	-0.000935454
					698.5	-0.000935454
					699	-0.000935454
					699.5	-0.000935454
					700	-0.000935454
					700.5	-0.000935454
					701	-0.000935454
					701.5	-0.000935454
					702	-0.000935454
					702.5	-0.000935454
					703	-0.000935454
					703.5	-0.000935454
					704	-0.000935454
					704.5	-0.000935454
					705	-0.000935454
					705.5	-0.000935454
					706	-0.000935454
					706.5	-0.000935454
					707	-0.000935454
					707.5	-0.000935454
					708	-0.000935454
					708.5	-0.000935454
					709	-0.000935454
					709.5	-0.000935454
					710	-0.000935454
					710.5	-0.000935454
					711	-0.000935454
					711.5	-0.000935454
					712	-0.000935454
					712.5	-0.000935454
					713	-0.000935454
					713.5	-0.000935454
					714	-0.000935454
					714.5	-0.000935454
					715	-0.000935454
					715.5	-0.000935454
					716	-0.000935454
					716.5	-0.000935454
					717	-0.000935454
					717.5	-0.000935454
					718	-0.000935454
					718.5	-0.000935454
					719	-0.000935454
					719.5	-0.000935454
					720	-0.000935454
					720.5	-0.000935454
					721	-0.000935454
					721.5	-0.000935454
					722	-0.000935454
					722.5	-0.000935454
					723	-0.000935454
					723.5	-0.000935454
					724	-0.000935454
					724.5	-0.000935454

## Sheet: Fig3b
SA					EC
4b	5b	7b	8b	8d	4b	5b	8b	8d	8e
26.198	11.563	10.18	12.776	13.23	25.41	12.888	13.931	13.44	12.821
26.023	12.358	10.191	12.308	13.354	25.601	12.894	13.915	12.219	12.24
26.042	13.68	10.13	12.708	13.343	25.163	13.04	13.684	13.054	12.27
25.203	12.43	10.53	12.661	12.853	25.107	12.452	13.194	13.22	12.918
25.929	12.575	10.028	12.509	13.252	24.972	12.836	13.34	13.074	12.398
26.256	12.617	10.569	12.795	13.497	24.7	12.701	13.845	13.512	13.844
26.828	12.656	10.676	12.893	13.876	24.917	12.995	14.023	13.874	13.851
26.668	12.49	10.668	12.049	13.441	24.358	12.172	14.303	13.494	13.72
27.03	12.66	10.914	12.442	13.366	24.765	12.659	14.452	13.631	13.826
26.997	12.534	10.882	12.589	13.632	24.577	13.105	14.227	13.587	13.777

## Sheet: Fig3c
SA (4b)							EC (8b)
intensity			FLT				intensity			FLT
97.011	73.5127	63.979	26.544	26.278	27.385		63.341	27.3225	8.44462	13.29	14.31	13.289
75.5599	74.8107	47.7887	26.822	26.978	26.974		64.163	25.257	7.73819	13.391	14.604	13.275
98.1873	69.54	69.2726	26.454	26.92	27.156		55.8098	24.2483	7.83389	13.367	14.303	13.998
75.645	71.6679	40.1026	26.229	27.197	26.688		60.5361	23.208	7.32644	13.407	14.452	14.037
77.9838	81.4389	48.8587	26.804	27.082	26.798		64.6718	26.6256	9.78934	13.538	14.227	13.966
EC (5b)							EC (8d)
intensity			FLT				intensity			FLT
78.337	32.9358	78.1048	12.861	13.548	12.701		78.5473	35.5526	27.2202	13.791	13.512	13.22
77.7237	26.8886	78.5572	12.883	13.385	12.995		78.423	39.1731	22.5223	13.85	13.874	13.154
80.884	31.5939	78.8903	13.04	13.616	12.172		77.5217	47.5321	24.1174	13.638	13.494	13.44
77.2647	19.608	74.6222	12.783	13.478	12.659		78.0565	33.1885	21.2493	13.736	13.631	13.546
78.2992	33.2198	78.7134	12.452	13.577	13.441		78.0245	38.3185	23.3507	13.826	13.587	13.02

## Sheet: Fig4f
PPEP2		NPEP1
SA	EF	AB	KP	EC	PA	ES
14.399	9.558	19.963	21.547	24.236	20.009	23.935
14.896	9.551	20.541	21.262	24.951	20.106	23.806
14.815	9.776	20.642	21.322	24.644	20.016	23.887
15.087	9.601	21.156	21.335	24.479	20.461	24.018
14.724	10.151	21.194	21.281	25.037	20.796	23.84
15.038	10.057	21.423	21.711	25.005	21.712	25.005
14.531	10.395	21.714	21.859	24.6	21.615	24.681
15.038	9.625	21.269	21.281	24.874	21.892	24.138
14.531	9.836	21.477	21.655	24.516	21.439	24.143
14.784	9.938	21.991	21.525	25.023	21.519	23.948

## Sheet: Fig5a
Datapoints																					Datapoints	unknown1			unknown2			unknown3			unknown4			unknown5			unknown6			unknown7			unknown8			unknown9			unknown10
SA			PA			EC			ES			EF			KP			AB				X	Y		X	Y		X	Y		X	Y		X	Y		X	Y		X	Y		X	Y		X	Y		X
X	Y		X	Y		X	Y		X	Y		X	Y		X	Y		X	Y			1.20301	-0.10031		1.24475	-0.73276		1.31381	-0.92926		1.42064	-0.72105		-1.28856	-1.04167		-1.32351	-1.00659		-0.01157	0.5727		0.07579	0.52067		-0.06047	1.11448		-0.00813
1.4031	-0.83801		0.05453	1.17764		-0.17438	1.35504		-1.3734	-0.95651		1.22366	-0.78544		-1.25683	-1.07352		0.05009	0.50556			1.21376	-0.18076		1.20828	-0.82355		1.30797	-0.93578		1.44154	-0.68378		-1.31292	-1.01722		-1.33122	-0.99885		-0.05331	0.61527		0.0638	0.48788		-0.05593	1.17082		-0.08803
1.4073	-0.86258		0.03917	1.18179		-0.20046	1.37199		-1.3671	-0.96283		1.21706	-0.79389		-1.24292	-1.08748		0.02425	0.53708			1.20522	-0.1502		1.20026	-0.80948		1.2993	-0.95476		1.43214	-0.72185		-1.295	-1.0352		-1.30823	-1.02192		-0.02785	0.58647		0.10381	0.57437		-0.05281	1.17728		-0.03052
1.40616	-0.85919		0.04992	1.18419		-0.20628	1.33046		-1.37105	-0.95887		1.23937	-0.77752		-1.24585	-1.08454		0.01918	0.54184			1.21158	-0.13557		1.28606	-0.69224		1.26759	-1.00174		1.42938	-0.73038		-1.2888	-1.04142		-1.32776	-1.00233		-0.03219	0.57831		-0.00243	0.48059		-0.01357	1.15241		-0.0299
1.37312	-0.92024		0.03664	1.17099		-0.20061	1.3526		-1.37745	-0.95245		1.23216	-0.7766		-1.24648	-1.0839		-0.01104	0.5601			1.23959	-0.10486		1.21255	-0.82959		1.32929	-0.90469		1.42924	-0.72564		-1.2725	-1.05779		-1.35368	-0.97631		-0.04641	0.57247		0.05956	0.47907		-0.04911	1.19491		-0.05465
1.3985	-0.86398		0.07326	1.28741		-0.23449	1.34416		-1.36876	-0.96117		1.24629	-0.79099		-1.24385	-1.08655		-0.0274	0.54243
1.40586	-0.8343		0.0576	1.38935		-0.24522	1.40063		-1.42563	-0.90409		1.1836	-0.86975		-1.26484	-1.06548		0.04476	0.66594		Ellipses
1.44557	-0.81101		0.02681	1.34648		-0.21513	1.39506		-1.40981	-0.91996		1.22524	-0.83419		-1.27206	-1.05823		0.05091	0.70761			X	Y		X	Y		X	Y		X	Y		X	Y		X	Y		X	Y		X	Y		X	Y		X
1.43592	-0.81909		0.0771	1.43623		-0.25514	1.36584		-1.38331	-0.94657		1.17481	-0.85533		-1.24385	-1.08655		0.02571	0.62259			1.24146	0.04941		1.03987	-1.11657		1.17706	-1.14594		1.39721	-0.81952		-1.37205	-0.95787		-1.41959	-0.91015		-0.11298	0.6757		-0.14042	0.29766		-0.0404	1.33109		-0.20501
1.45998	-0.80321		0.06906	1.39441		-0.21827	1.3799		-1.38355	-0.94632		1.2377	-0.78343		-1.2621	-1.06822		0.03799	0.66301			1.24194	0.04933		1.03958	-1.1164		1.17703	-1.14592		1.39705	-0.81947		-1.37205	-0.95787		-1.41959	-0.91015		-0.1127	0.67594		-0.14091	0.29814		-0.03974	1.33107		-0.20474
1.44927	-0.79557		0.052	1.37011		-0.25198	1.39014		-1.37403	-0.95588		1.17485	-0.87431		-1.25576	-1.07459		-0.00787	0.6602			1.24242	0.04925		1.03931	-1.11622		1.17701	-1.14589		1.3969	-0.81942		-1.37204	-0.95787		-1.41958	-0.91015		-0.11242	0.67618		-0.1414	0.29863		-0.03909	1.33103		-0.20446
																						1.2429	0.04916		1.03904	-1.11603		1.17699	-1.14585		1.39675	-0.81936		-1.37204	-0.95788		-1.41957	-0.91016		-0.11213	0.67641		-0.14188	0.29912		-0.03844	1.33099		-0.20418
																						1.24337	0.04907		1.03878	-1.11582		1.17698	-1.1458		1.3966	-0.81929		-1.37202	-0.95789		-1.41956	-0.91018		-0.11184	0.67665		-0.14234	0.29962		-0.03779	1.33095		-0.20389
Ellipses																						1.24385	0.04896		1.03853	-1.1156		1.17697	-1.14575		1.39645	-0.81922		-1.37201	-0.95791		-1.41955	-0.91019		-0.11154	0.67687		-0.14281	0.30013		-0.03713	1.33089		-0.20359
SA			PA			EC			ES			EF			KP			AB				1.24432	0.04885		1.03828	-1.11536		1.17697	-1.14569		1.3963	-0.81915		-1.37199	-0.95792		-1.41953	-0.91021		-0.11124	0.6771		-0.14326	0.30065		-0.03648	1.33083		-0.20329
X	Y		X	Y		X	Y		X	Y		X	Y		X	Y		X	Y			1.2448	0.04874		1.03805	-1.11512		1.17697	-1.14562		1.39616	-0.81908		-1.37197	-0.95794		-1.4195	-0.91024		-0.11094	0.67732		-0.14371	0.30118		-0.03583	1.33077		-0.20298
1.32992	-0.96352		0.08062	1.6463		-0.29877	1.42755		-1.44737	-0.88226		1.12864	-0.94516		-1.28793	-1.0423		0.05338	0.83575			1.24527	0.04861		1.03782	-1.11486		1.17698	-1.14554		1.39601	-0.81899		-1.37195	-0.95797		-1.41948	-0.91026		-0.11064	0.67753		-0.14414	0.30171		-0.03518	1.33069		-0.20267
1.32977	-0.96341		0.08091	1.64627		-0.29854	1.42786		-1.44737	-0.88226		1.12846	-0.94504		-1.28793	-1.0423		0.05392	0.83567			1.24574	0.04848		1.0376	-1.11458		1.17699	-1.14545		1.39587	-0.81891		-1.37192	-0.958		-1.41945	-0.91029		-0.11033	0.67775		-0.14457	0.30226		-0.03453	1.33061		-0.20234
1.32963	-0.9633		0.08121	1.64623		-0.2983	1.42817		-1.44737	-0.88227		1.1283	-0.94492		-1.28793	-1.0423		0.05445	0.83558			1.24621	0.04834		1.03738	-1.11429		1.17701	-1.14536		1.39573	-0.81882		-1.37189	-0.95803		-1.41941	-0.91033		-0.11002	0.67795		-0.14499	0.30281		-0.03388	1.33053		-0.20202
1.32949	-0.96318		0.0815	1.64617		-0.29806	1.42847		-1.44736	-0.88227		1.12813	-0.94479		-1.28792	-1.04231		0.05499	0.83548			1.24668	0.0482		1.03718	-1.11399		1.17703	-1.14526		1.39559	-0.81873		-1.37186	-0.95806		-1.41937	-0.91036		-0.10971	0.67816		-0.14541	0.30337		-0.03323	1.33043		-0.20168
1.32936	-0.96306		0.0818	1.6461		-0.29781	1.42878		-1.44735	-0.88228		1.12797	-0.94466		-1.28792	-1.04231		0.05552	0.83538			1.24714	0.04804		1.03698	-1.11368		1.17706	-1.14515		1.39545	-0.81863		-1.37182	-0.9581		-1.41933	-0.91041		-0.1094	0.67836		-0.14581	0.30393		-0.03259	1.33033		-0.20134
1.32923	-0.96293		0.08209	1.64601		-0.29757	1.42908		-1.44734	-0.8823		1.12781	-0.94452		-1.28791	-1.04232		0.05605	0.83526			1.24761	0.04788		1.03679	-1.11335		1.1771	-1.14503		1.39531	-0.81853		-1.37178	-0.95814		-1.41929	-0.91045		-0.10908	0.67856		-0.14621	0.30451		-0.03194	1.33023		-0.20099
1.3291	-0.9628		0.08238	1.64591		-0.29732	1.42937		-1.44733	-0.88231		1.12765	-0.94437		-1.2879	-1.04233		0.05658	0.83513			1.24807	0.04771		1.0366	-1.11301		1.17713	-1.1449		1.39518	-0.81843		-1.37174	-0.95818		-1.41924	-0.9105		-0.10876	0.67875		-0.1466	0.30509		-0.03129	1.33011		-0.20064
1.32898	-0.96266		0.08267	1.6458		-0.29706	1.42967		-1.44731	-0.88233		1.1275	-0.94422		-1.28789	-1.04234		0.05711	0.835			1.24853	0.04754		1.03643	-1.11265		1.17718	-1.14477		1.39504	-0.81832		-1.37169	-0.95823		-1.41919	-0.91055		-0.10843	0.67894		-0.14698	0.30569		-0.03064	1.32999		-0.20028
1.32886	-0.96252		0.08296	1.64567		-0.29681	1.42996		-1.44729	-0.88234		1.12735	-0.94407		-1.28788	-1.04235		0.05764	0.83485			1.249	0.04736		1.03626	-1.11229		1.17722	-1.14463		1.39491	-0.81821		-1.37164	-0.95827		-1.41913	-0.91061		-0.1081	0.67913		-0.14735	0.30628		-0.03	1.32987		-0.19992
1.32874	-0.96237		0.08325	1.64553		-0.29655	1.43025		-1.44727	-0.88237		1.12721	-0.94391		-1.28787	-1.04236		0.05817	0.8347			1.24946	0.04717		1.0361	-1.11191		1.17728	-1.14448		1.39478	-0.81809		-1.37159	-0.95833		-1.41907	-0.91067		-0.10777	0.67931		-0.14771	0.30689		-0.02935	1.32973		-0.19954
1.32863	-0.96222		0.08354	1.64538		-0.29628	1.43054		-1.44724	-0.88239		1.12706	-0.94374		-1.28786	-1.04237		0.05869	0.83454			1.24991	0.04697		1.03595	-1.11151		1.17734	-1.14432		1.39465	-0.81797		-1.37153	-0.95838		-1.41901	-0.91073		-0.10744	0.67949		-0.14807	0.30751		-0.02871	1.3296		-0.19917
1.32852	-0.96206		0.08383	1.64521		-0.29602	1.43083		-1.44722	-0.88242		1.12692	-0.94357		-1.28785	-1.04238		0.05921	0.83437			1.25037	0.04677		1.0358	-1.1111		1.1774	-1.14416		1.39452	-0.81784		-1.37148	-0.95844		-1.41894	-0.9108		-0.10711	0.67967		-0.14842	0.30813		-0.02806	1.32945		-0.19878
1.32841	-0.9619		0.08411	1.64502		-0.29575	1.43111		-1.44719	-0.88245		1.12679	-0.9434		-1.28783	-1.0424		0.05973	0.83418			1.25083	0.04656		1.03566	-1.11068		1.17747	-1.14398		1.39439	-0.81771		-1.37141	-0.9585		-1.41887	-0.91087		-0.10677	0.67984		-0.14876	0.30876		-0.02742	1.3293		-0.19839
1.32831	-0.96174		0.08439	1.64483		-0.29548	1.43139		-1.44716	-0.88248		1.12666	-0.94322		-1.28781	-1.04242		0.06025	0.83399			1.25128	0.04634		1.03553	-1.11025		1.17754	-1.1438		1.39427	-0.81758		-1.37135	-0.95857		-1.4188	-0.91094		-0.10642	0.68001		-0.14909	0.3094		-0.02678	1.32914		-0.19799
1.32821	-0.96157		0.08468	1.64462		-0.2952	1.43167		-1.44712	-0.88251		1.12653	-0.94303		-1.28779	-1.04244		0.06077	0.83379			1.25173	0.04611		1.03541	-1.1098		1.17762	-1.14361		1.39414	-0.81744		-1.37128	-0.95864		-1.41872	-0.91102		-0.10608	0.68017		-0.14941	0.31005		-0.02614	1.32897		-0.19759
1.32812	-0.96139		0.08496	1.64439		-0.29493	1.43195		-1.44709	-0.88255		1.12641	-0.94284		-1.28777	-1.04246		0.06129	0.83358			1.25219	0.04588		1.0353	-1.10934		1.1777	-1.14342		1.39402	-0.8173		-1.37121	-0.95871		-1.41864	-0.9111		-0.10573	0.68033		-0.14972	0.31071		-0.02549	1.3288		-0.19718
1.32803	-0.96121		0.08524	1.64415		-0.29465	1.43222		-1.44705	-0.88259		1.12629	-0.94265		-1.28775	-1.04248		0.0618	0.83337			1.25264	0.04564		1.03519	-1.10887		1.17779	-1.14321		1.3939	-0.81716		-1.37113	-0.95878		-1.41856	-0.91118		-0.10538	0.68049		-0.15003	0.31137		-0.02485	1.32862		-0.19677
1.32794	-0.96103		0.08552	1.6439		-0.29436	1.43249		-1.44701	-0.88263		1.12617	-0.94245		-1.28773	-1.0425		0.06232	0.83314			1.25308	0.04539		1.03509	-1.10838		1.17788	-1.143		1.39378	-0.81701		-1.37106	-0.95886		-1.41847	-0.91127		-0.10503	0.68064		-0.15033	0.31204		-0.02421	1.32843		-0.19634
1.32785	-0.96084		0.08579	1.64364		-0.29408	1.43276		-1.44696	-0.88267		1.12606	-0.94224		-1.28771	-1.04252		0.06283	0.8329			1.25353	0.04514		1.035	-1.10788		1.17798	-1.14278		1.39366	-0.81686		-1.37098	-0.95894		-1.41838	-0.91136		-0.10467	0.68079		-0.15062	0.31272		-0.02358	1.32824		-0.19592
1.32777	-0.96064		0.08607	1.64336		-0.29379	1.43302		-1.44691	-0.88272		1.12595	-0.94203		-1.28768	-1.04255		0.06334	0.83266			1.25398	0.04488		1.03492	-1.10737		1.17808	-1.14255		1.39354	-0.8167		-1.37089	-0.95903		-1.41829	-0.91146		-0.10431	0.68094		-0.1509	0.31341		-0.02294	1.32804		-0.19548
1.3277	-0.96044		0.08634	1.64306		-0.2935	1.43329		-1.44687	-0.88277		1.12584	-0.94181		-1.28766	-1.04257		0.06385	0.8324			1.25442	0.04461		1.03484	-1.10685		1.17819	-1.14232		1.39343	-0.81654		-1.3708	-0.95912		-1.41819	-0.91156		-0.10395	0.68108		-0.15117	0.3141		-0.0223	1.32783		-0.19504
1.32762	-0.96024		0.08662	1.64275		-0.2932	1.43355		-1.44681	-0.88282		1.12574	-0.94159		-1.28763	-1.0426		0.06435	0.83214			1.25486	0.04434		1.03477	-1.10631		1.1783	-1.14208		1.39331	-0.81637		-1.37071	-0.95921		-1.41809	-0.91166		-0.10359	0.68122		-0.15144	0.3148		-0.02167	1.32762		-0.1946
1.32755	-0.96003		0.08689	1.64243		-0.2929	1.43381		-1.44676	-0.88288		1.12564	-0.94137		-1.2876	-1.04263		0.06486	0.83186			1.2553	0.04405		1.03471	-1.10576		1.17842	-1.14182		1.3932	-0.81621		-1.37062	-0.9593		-1.41798	-0.91176		-0.10322	0.68135		-0.15169	0.31551		-0.02103	1.3274		-0.19415
1.32749	-0.95982		0.08716	1.6421		-0.2926	1.43406		-1.4467	-0.88293		1.12554	-0.94114		-1.28757	-1.04266		0.06536	0.83158			1.25574	0.04376		1.03466	-1.10519		1.17854	-1.14157		1.39309	-0.81603		-1.37052	-0.9594		-1.41787	-0.91187		-0.10285	0.68148		-0.15194	0.31623		-0.0204	1.32718		-0.19369
1.32742	-0.9596		0.08743	1.64175		-0.2923	1.43432		-1.44664	-0.88299		1.12545	-0.9409		-1.28754	-1.0427		0.06586	0.83129			1.25618	0.04347		1.03462	-1.10462		1.17867	-1.1413		1.39298	-0.81586		-1.37042	-0.9595		-1.41776	-0.91198		-0.10248	0.68161		-0.15218	0.31695		-0.01976	1.32694		-0.19323
1.32736	-0.95937		0.0877	1.64139		-0.29199	1.43457		-1.44658	-0.88306		1.12536	-0.94066		-1.2875	-1.04273		0.06636	0.83099			1.25662	0.04317		1.03458	-1.10403		1.17881	-1.14102		1.39287	-0.81568		-1.37032	-0.9596		-1.41764	-0.9121		-0.10211	0.68173		-0.15241	0.31768		-0.01913	1.32671		-0.19276
1.32731	-0.95915		0.08797	1.64101		-0.29168	1.43481		-1.44652	-0.88312		1.12527	-0.94041		-1.28747	-1.04276		0.06686	0.83068			1.25705	0.04286		1.03455	-1.10342		1.17894	-1.14074		1.39276	-0.81549		-1.37022	-0.95971		-1.41752	-0.91222		-0.10173	0.68185		-0.15263	0.31842		-0.0185	1.32646		-0.19228
1.32726	-0.95891		0.08823	1.64062		-0.29137	1.43506		-1.44645	-0.88319		1.12519	-0.94016		-1.28743	-1.0428		0.06736	0.83036			1.25748	0.04254		1.03453	-1.10281		1.17909	-1.14045		1.39266	-0.8153		-1.37011	-0.95982		-1.4174	-0.91234		-0.10135	0.68197		-0.15285	0.31917		-0.01787	1.32621		-0.1918
1.32721	-0.95868		0.0885	1.64021		-0.29106	1.4353		-1.44638	-0.88326		1.12511	-0.93991		-1.2874	-1.04284		0.06785	0.83003			1.25791	0.04221		1.03451	-1.10218		1.17923	-1.14015		1.39255	-0.81511		-1.37	-0.95993		-1.41728	-0.91247		-0.10096	0.68208		-0.15305	0.31993		-0.01724	1.32595		-0.19131
1.32716	-0.95844		0.08876	1.6398		-0.29074	1.43554		-1.44631	-0.88333		1.12504	-0.93965		-1.28736	-1.04288		0.06834	0.82969			1.25834	0.04188		1.03451	-1.10153		1.17939	-1.13985		1.39245	-0.81492		-1.36988	-0.96004		-1.41715	-0.9126		-0.10058	0.68219		-0.15325	0.32069		-0.01662	1.32569		-0.19082
1.32712	-0.95819		0.08902	1.63937		-0.29042	1.43578		-1.44624	-0.8834		1.12497	-0.93938		-1.28732	-1.04292		0.06883	0.82935			1.25877	0.04154		1.03451	-1.10088		1.17954	-1.13954		1.39235	-0.81472		-1.36976	-0.96016		-1.41701	-0.91273		-0.10019	0.68229		-0.15344	0.32146		-0.01599	1.32542		-0.19032
1.32709	-0.95794		0.08928	1.63892		-0.29009	1.43601		-1.44616	-0.88348		1.1249	-0.93911		-1.28728	-1.04296		0.06932	0.82899			1.2592	0.0412		1.03452	-1.10021		1.1797	-1.13922		1.39225	-0.81451		-1.36964	-0.96028		-1.41688	-0.91287		-0.0998	0.68239		-0.15362	0.32224		-0.01537	1.32514		-0.18981
1.32705	-0.95768		0.08954	1.63846		-0.28977	1.43624		-1.44608	-0.88356		1.12484	-0.93883		-1.28723	-1.043		0.06981	0.82863			1.25962	0.04085		1.03454	-1.09953		1.17987	-1.13889		1.39215	-0.8143		-1.36952	-0.96041		-1.41674	-0.91301		-0.09941	0.68248		-0.15379	0.32302		-0.01474	1.32485		-0.1893
1.32702	-0.95742		0.0898	1.63799		-0.28944	1.43647		-1.446	-0.88364		1.12478	-0.93855		-1.28719	-1.04304		0.07029	0.82825			1.26004	0.04049		1.03456	-1.09884		1.18004	-1.13855		1.39205	-0.81409		-1.36939	-0.96054		-1.41659	-0.91316		-0.09901	0.68258		-0.15395	0.32381		-0.01412	1.32456		-0.18879
1.32699	-0.95716		0.09005	1.6375		-0.28911	1.4367		-1.44591	-0.88373		1.12472	-0.93827		-1.28714	-1.04309		0.07078	0.82787			1.26046	0.04012		1.03459	-1.09813		1.18022	-1.13821		1.39196	-0.81388		-1.36926	-0.96067		-1.41644	-0.91331		-0.09861	0.68266		-0.15411	0.32461		-0.0135	1.32427		-0.18826
1.32697	-0.95689		0.09031	1.637		-0.28877	1.43692		-1.44583	-0.88381		1.12467	-0.93798		-1.2871	-1.04314		0.07126	0.82748			1.26088	0.03975		1.03463	-1.09742		1.1804	-1.13786		1.39187	-0.81366		-1.36912	-0.9608		-1.41629	-0.91346		-0.09821	0.68275		-0.15426	0.32542		-0.01288	1.32396		-0.18773
1.32695	-0.95661		0.09056	1.63649		-0.28844	1.43714		-1.44574	-0.8839		1.12462	-0.93768		-1.28705	-1.04318		0.07174	0.82708			1.2613	0.03937		1.03468	-1.09668		1.18059	-1.1375		1.39177	-0.81343		-1.36899	-0.96094		-1.41614	-0.91361		-0.09781	0.68283		-0.15439	0.32623		-0.01226	1.32365		-0.1872
1.32694	-0.95634		0.09081	1.63596		-0.2881	1.43736		-1.44565	-0.88399		1.12457	-0.93738		-1.287	-1.04323		0.07221	0.82667			1.26171	0.03898		1.03474	-1.09594		1.18078	-1.13713		1.39168	-0.81321		-1.36885	-0.96108		-1.41598	-0.91377		-0.0974	0.68291		-0.15452	0.32705		-0.01164	1.32334		-0.18666
1.32692	-0.95605		0.09106	1.63542		-0.28776	1.43758		-1.44555	-0.88409		1.12453	-0.93708		-1.28695	-1.04329		0.07269	0.82625			1.26212	0.03859		1.0348	-1.09518		1.18098	-1.13676		1.3916	-0.81298		-1.3687	-0.96122		-1.41582	-0.91393		-0.09699	0.68298		-0.15464	0.32788		-0.01103	1.32302		-0.18612
1.32692	-0.95577		0.09131	1.63487		-0.28741	1.43779		-1.44546	-0.88419		1.12449	-0.93677		-1.2869	-1.04334		0.07316	0.82582			1.26254	0.03819		1.03487	-1.09442		1.18118	-1.13637		1.39151	-0.81274		-1.36856	-0.96137		-1.41566	-0.9141		-0.09658	0.68305		-0.15476	0.32872		-0.01041	1.32269		-0.18556
1.32691	-0.95547		0.09156	1.6343		-0.28706	1.438		-1.44536	-0.88428		1.12446	-0.93645		-1.28684	-1.04339		0.07363	0.82539			1.26295	0.03778		1.03495	-1.09363		1.18138	-1.13599		1.39142	-0.8125		-1.36841	-0.96152		-1.41549	-0.91426		-0.09617	0.68311		-0.15486	0.32956		-0.0098	1.32235		-0.18501
1.32691	-0.95518		0.0918	1.63372		-0.28671	1.43821		-1.44526	-0.88439		1.12442	-0.93613		-1.28679	-1.04345		0.0741	0.82494			1.26335	0.03737		1.03504	-1.09284		1.1816	-1.13559		1.39134	-0.81226		-1.36826	-0.96167		-1.41532	-0.91444		-0.09575	0.68317		-0.15496	0.33041		-0.00919	1.32201		-0.18444
1.32691	-0.95487		0.09205	1.63313		-0.28636	1.43841		-1.44515	-0.88449		1.1244	-0.93581		-1.28673	-1.0435		0.07457	0.82449			1.26376	0.03695		1.03513	-1.09203		1.18181	-1.13518		1.39126	-0.81202		-1.3681	-0.96183		-1.41514	-0.91461		-0.09533	0.68323		-0.15504	0.33126		-0.00858	1.32166		-0.18388
1.32692	-0.95457		0.09229	1.63252		-0.286	1.43862		-1.44505	-0.8846		1.12437	-0.93548		-1.28668	-1.04356		0.07503	0.82403			1.26416	0.03652		1.03524	-1.09122		1.18203	-1.13477		1.39118	-0.81177		-1.36794	-0.96199		-1.41496	-0.91479		-0.09491	0.68328		-0.15512	0.33213		-0.00797	1.32131		-0.1833
1.32693	-0.95426		0.09253	1.6319		-0.28565	1.43881		-1.44494	-0.88471		1.12435	-0.93514		-1.28662	-1.04362		0.07549	0.82355			1.26456	0.03609		1.03535	-1.09038		1.18226	-1.13435		1.3911	-0.81151		-1.36778	-0.96215		-1.41478	-0.91497		-0.09449	0.68333		-0.15519	0.333		-0.00736	1.32095		-0.18272
1.32694	-0.95394		0.09277	1.63127		-0.28528	1.43901		-1.44483	-0.88482		1.12433	-0.93481		-1.28656	-1.04368		0.07595	0.82307			1.26496	0.03564		1.03546	-1.08954		1.18249	-1.13393		1.39102	-0.81125		-1.36762	-0.96231		-1.4146	-0.91516		-0.09406	0.68338		-0.15525	0.33388		-0.00676	1.32058		-0.18214
1.32696	-0.95362		0.09301	1.63062		-0.28492	1.4392		-1.44471	-0.88493		1.12432	-0.93446		-1.2865	-1.04374		0.07641	0.82258			1.26536	0.0352		1.03559	-1.08869		1.18272	-1.13349		1.39094	-0.81099		-1.36745	-0.96248		-1.41441	-0.91535		-0.09363	0.68342		-0.15531	0.33476		-0.00616	1.32021		-0.18155
1.32698	-0.9533		0.09324	1.62996		-0.28456	1.4394		-1.4446	-0.88505		1.12431	-0.93411		-1.28643	-1.0438		0.07686	0.82209			1.26575	0.03474		1.03572	-1.08782		1.18296	-1.13305		1.39087	-0.81073		-1.36728	-0.96265		-1.41422	-0.91554		-0.0932	0.68346		-0.15535	0.33565		-0.00555	1.31983		-0.18095
1.327	-0.95297		0.09348	1.62928		-0.28419	1.43958		-1.44448	-0.88517		1.12431	-0.93376		-1.28637	-1.04387		0.07732	0.82158			1.26615	0.03428		1.03586	-1.08694		1.18321	-1.1326		1.39079	-0.81046		-1.36711	-0.96283		-1.41402	-0.91574		-0.09277	0.68349		-0.15539	0.33655		-0.00495	1.31944		-0.18035
1.32703	-0.95264		0.09371	1.6286		-0.28382	1.43977		-1.44436	-0.88529		1.1243	-0.9334		-1.2863	-1.04393		0.07777	0.82106			1.26654	0.03381		1.03601	-1.08604		1.18346	-1.13214		1.39072	-0.81019		-1.36693	-0.963		-1.41382	-0.91594		-0.09233	0.68352		-0.15541	0.33745		-0.00435	1.31905		-0.17974
1.32706	-0.9523		0.09394	1.62789		-0.28344	1.43995		-1.44423	-0.88541		1.1243	-0.93304		-1.28624	-1.044		0.07822	0.82054			1.26693	0.03334		1.03617	-1.08514		1.18371	-1.13168		1.39065	-0.80991		-1.36675	-0.96318		-1.41362	-0.91614		-0.0919	0.68355		-0.15543	0.33837		-0.00376	1.31865		-0.17913
1.32709	-0.95196		0.09417	1.62718		-0.28307	1.44013		-1.44411	-0.88554		1.12431	-0.93267		-1.28617	-1.04407		0.07866	0.82001			1.26732	0.03286		1.03633	-1.08422		1.18397	-1.13121		1.39058	-0.80963		-1.36657	-0.96337		-1.41342	-0.91634		-0.09146	0.68357		-0.15544	0.33928		-0.00316	1.31825		-0.17851
1.32713	-0.95162		0.0944	1.62645		-0.28269	1.44031		-1.44398	-0.88567		1.12432	-0.9323		-1.2861	-1.04414		0.07911	0.81947			1.2677	0.03237		1.0365	-1.08329		1.18423	-1.13073		1.39052	-0.80935		-1.36639	-0.96355		-1.41321	-0.91655		-0.09101	0.68359		-0.15545	0.34021		-0.00257	1.31784		-0.17789
1.32718	-0.95126		0.09463	1.62571		-0.28231	1.44048		-1.44385	-0.8858		1.12433	-0.93192		-1.28603	-1.04421		0.07955	0.81892			1.26808	0.03188		1.03668	-1.08235		1.1845	-1.13024		1.39045	-0.80906		-1.3662	-0.96374		-1.413	-0.91677		-0.09057	0.6836		-0.15544	0.34114		-0.00197	1.31742		-0.17726
1.32722	-0.95091		0.09485	1.62496		-0.28192	1.44065		-1.44372	-0.88593		1.12434	-0.93154		-1.28596	-1.04428		0.07999	0.81836			1.26847	0.03137		1.03687	-1.0814		1.18477	-1.12975		1.39039	-0.80877		-1.36601	-0.96393		-1.41278	-0.91698		-0.09012	0.68361		-0.15542	0.34208		-0.00138	1.317		-0.17663
1.32727	-0.95055		0.09508	1.62419		-0.28154	1.44082		-1.44358	-0.88607		1.12436	-0.93116		-1.28589	-1.04435		0.08043	0.81779			1.26884	0.03087		1.03707	-1.08043		1.18505	-1.12925		1.39033	-0.80848		-1.36581	-0.96413		-1.41256	-0.9172		-0.08967	0.68362		-0.1554	0.34302		-0.000794755	1.31657		-0.17599
1.32732	-0.95019		0.0953	1.62341		-0.28115	1.44099		-1.44344	-0.8862		1.12439	-0.93077		-1.28581	-1.04443		0.08086	0.81721			1.26922	0.03035		1.03727	-1.07946		1.18533	-1.12874		1.39027	-0.80818		-1.36562	-0.96432		-1.41234	-0.91742		-0.08922	0.68362		-0.15537	0.34397		-0.000207871	1.31614		-0.17534
1.32738	-0.94982		0.09552	1.62262		-0.28076	1.44115		-1.4433	-0.88635		1.12441	-0.93037		-1.28574	-1.0445		0.08129	0.81663			1.2696	0.02983		1.03748	-1.07847		1.18562	-1.12823		1.39021	-0.80788		-1.36542	-0.96452		-1.41212	-0.91765		-0.08877	0.68362		-0.15533	0.34493		0.000377187	1.3157		-0.17469
1.32744	-0.94945		0.09574	1.62182		-0.28037	1.44131		-1.44316	-0.88649		1.12444	-0.92997		-1.28566	-1.04458		0.08172	0.81603			1.26997	0.02931		1.0377	-1.07747		1.18591	-1.1277		1.39015	-0.80757		-1.36521	-0.96473		-1.41189	-0.91788		-0.08832	0.68362		-0.15528	0.3459		0.000960396	1.31525		-0.17404
1.3275	-0.94907		0.09595	1.621		-0.27997	1.44146		-1.44302	-0.88663		1.12447	-0.92957		-1.28558	-1.04466		0.08215	0.81543			1.27034	0.02877		1.03792	-1.07645		1.18621	-1.12717		1.39009	-0.80726		-1.36501	-0.96493		-1.41166	-0.91811		-0.08786	0.68361		-0.15522	0.34687		0.00154	1.3148		-0.17338
1.32757	-0.94869		0.09617	1.62017		-0.27957	1.44162		-1.44287	-0.88678		1.12451	-0.92916		-1.2855	-1.04474		0.08258	0.81482			1.27071	0.02823		1.03815	-1.07543		1.18651	-1.12664		1.39004	-0.80695		-1.3648	-0.96514		-1.41142	-0.91835		-0.0874	0.68359		-0.15515	0.34784		0.00212	1.31434		-0.17271
1.32764	-0.94831		0.09638	1.61932		-0.27917	1.44177		-1.44272	-0.88693		1.12455	-0.92874		-1.28542	-1.04482		0.083	0.8142			1.27107	0.02769		1.03839	-1.07439		1.18681	-1.12609		1.38999	-0.80664		-1.36459	-0.96536		-1.41118	-0.91859		-0.08694	0.68358		-0.15508	0.34883		0.0027	1.31387		-0.17204
1.32772	-0.94792		0.09659	1.61846		-0.27877	1.44192		-1.44257	-0.88708		1.1246	-0.92833		-1.28534	-1.0449		0.08342	0.81358			1.27143	0.02713		1.03864	-1.07334		1.18712	-1.12554		1.38994	-0.80632		-1.36437	-0.96557		-1.41094	-0.91883		-0.08647	0.68356		-0.155	0.34982		0.00327	1.3134		-0.17137
1.32779	-0.94752		0.0968	1.61759		-0.27836	1.44206		-1.44241	-0.88724		1.12464	-0.9279		-1.28526	-1.04498		0.08384	0.81294			1.2718	0.02657		1.0389	-1.07228		1.18744	-1.12498		1.38989	-0.80599		-1.36416	-0.96579		-1.4107	-0.91908		-0.08601	0.68353		-0.1549	0.35081		0.00385	1.31292		-0.17069
1.32788	-0.94713		0.09701	1.61671		-0.27796	1.4422		-1.44226	-0.88739		1.1247	-0.92748		-1.28517	-1.04507		0.08425	0.8123			1.27216	0.02601		1.03916	-1.07121		1.18776	-1.12442		1.38984	-0.80567		-1.36394	-0.96601		-1.41045	-0.91932		-0.08554	0.6835		-0.1548	0.35182		0.00442	1.31244		-0.17
1.32796	-0.94672		0.09722	1.61581		-0.27755	1.44234		-1.4421	-0.88755		1.12475	-0.92704		-1.28509	-1.04515		0.08467	0.81165			1.27251	0.02544		1.03943	-1.07013		1.18808	-1.12385		1.38979	-0.80534		-1.36371	-0.96623		-1.4102	-0.91958		-0.08507	0.68347		-0.15469	0.35283		0.00499	1.31195		-0.16931
1.32805	-0.94632		0.09742	1.61491		-0.27714	1.44248		-1.44194	-0.88772		1.12481	-0.92661		-1.285	-1.04524		0.08508	0.81098			1.27287	0.02486		1.03971	-1.06903		1.18841	-1.12327		1.38975	-0.805		-1.36349	-0.96646		-1.40994	-0.91983		-0.0846	0.68343		-0.15458	0.35384		0.00556	1.31146		-0.16861
1.32814	-0.94591		0.09763	1.61399		-0.27672	1.44261		-1.44178	-0.88788		1.12487	-0.92617		-1.28491	-1.04533		0.08548	0.81032			1.27322	0.02427		1.03999	-1.06793		1.18874	-1.12268		1.38971	-0.80467		-1.36326	-0.96669		-1.40968	-0.92009		-0.08412	0.68339		-0.15445	0.35486		0.00612	1.31096		-0.16791
1.32824	-0.94549		0.09783	1.61305		-0.27631	1.44274		-1.44161	-0.88805		1.12494	-0.92572		-1.28482	-1.04542		0.08589	0.80964			1.27357	0.02368		1.04029	-1.06681		1.18908	-1.12209		1.38966	-0.80432		-1.36303	-0.96692		-1.40942	-0.92035		-0.08365	0.68335		-0.15432	0.35589		0.00669	1.31045		-0.16721
1.32834	-0.94507		0.09803	1.6121		-0.27589	1.44287		-1.44144	-0.88821		1.12501	-0.92527		-1.28473	-1.04551		0.08629	0.80895			1.27392	0.02309		1.04059	-1.06568		1.18942	-1.12149		1.38963	-0.80398		-1.36279	-0.96716		-1.40916	-0.92062		-0.08317	0.6833		-0.15417	0.35692		0.00725	1.30994		-0.1665
1.32844	-0.94465		0.09823	1.61115		-0.27547	1.443		-1.44127	-0.88839		1.12508	-0.92482		-1.28464	-1.0456		0.08669	0.80826			1.27426	0.02248		1.0409	-1.06454		1.18977	-1.12088		1.38959	-0.80363		-1.36256	-0.96739		-1.40889	-0.92089		-0.08269	0.68325		-0.15402	0.35796		0.00781	1.30942		-0.16578
1.32855	-0.94423		0.09842	1.61017		-0.27504	1.44312		-1.4411	-0.88856		1.12516	-0.92436		-1.28455	-1.04569		0.08709	0.80756			1.2746	0.02187		1.04121	-1.06338		1.19012	-1.12026		1.38955	-0.80328		-1.36232	-0.96764		-1.40862	-0.92116		-0.08221	0.68319		-0.15386	0.35901		0.00836	1.30889		-0.16506
1.32866	-0.94379		0.09862	1.60919		-0.27462	1.44324		-1.44092	-0.88873		1.12524	-0.9239		-1.28445	-1.04579		0.08748	0.80685			1.27494	0.02126		1.04154	-1.06222		1.19048	-1.11964		1.38952	-0.80293		-1.36207	-0.96788		-1.40835	-0.92143		-0.08173	0.68313		-0.15369	0.36006		0.00892	1.30836		-0.16433
1.32877	-0.94336		0.09881	1.60819		-0.27419	1.44335		-1.44075	-0.88891		1.12532	-0.92343		-1.28436	-1.04589		0.08788	0.80613			1.27528	0.02064		1.04187	-1.06105		1.19084	-1.11901		1.38948	-0.80257		-1.36183	-0.96813		-1.40807	-0.92171		-0.08124	0.68307		-0.15352	0.36111		0.00947	1.30783		-0.1636
1.32889	-0.94292		0.099	1.60718		-0.27376	1.44347		-1.44057	-0.88909		1.12541	-0.92296		-1.28426	-1.04598		0.08826	0.8054			1.27562	0.02001		1.04221	-1.05986		1.1912	-1.11838		1.38945	-0.80221		-1.36158	-0.96837		-1.40779	-0.92199		-0.08075	0.683		-0.15333	0.36218		0.01002	1.30728		-0.16287
1.32901	-0.94248		0.09919	1.60616		-0.27333	1.44358		-1.44039	-0.88927		1.1255	-0.92249		-1.28416	-1.04608		0.08865	0.80467			1.27595	0.01937		1.04255	-1.05866		1.19157	-1.11774		1.38942	-0.80184		-1.36133	-0.96863		-1.40751	-0.92227		-0.08027	0.68293		-0.15314	0.36324		0.01057	1.30674		-0.16213
1.32913	-0.94203		0.09938	1.60513		-0.2729	1.44368		-1.4402	-0.88946		1.12559	-0.92201		-1.28406	-1.04618		0.08904	0.80392			1.27628	0.01873		1.0429	-1.05746		1.19195	-1.11709		1.38939	-0.80148		-1.36107	-0.96888		-1.40722	-0.92256		-0.07977	0.68286		-0.15294	0.36432		0.01112	1.30618		-0.16139
1.32926	-0.94158		0.09956	1.60408		-0.27246	1.44379		-1.44002	-0.88965		1.12569	-0.92152		-1.28396	-1.04628		0.08942	0.80317			1.27661	0.01809		1.04326	-1.05624		1.19232	-1.11643		1.38937	-0.8011		-1.36082	-0.96914		-1.40693	-0.92285		-0.07928	0.68278		-0.15273	0.3654		0.01166	1.30563		-0.16064
1.32939	-0.94112		0.09975	1.60302		-0.27202	1.44389		-1.43983	-0.88984		1.12579	-0.92103		-1.28386	-1.04638		0.0898	0.80242			1.27694	0.01744		1.04363	-1.05501		1.19271	-1.11577		1.38934	-0.80073		-1.36056	-0.9694		-1.40664	-0.92314		-0.07879	0.68269		-0.15251	0.36648		0.0122	1.30506		-0.15988
1.32953	-0.94067		0.09993	1.60195		-0.27158	1.44399		-1.43964	-0.89003		1.1259	-0.92054		-1.28376	-1.04649		0.09017	0.80165			1.27726	0.01678		1.04401	-1.05376		1.19309	-1.1151		1.38932	-0.80035		-1.3603	-0.96966		-1.40635	-0.92344		-0.07829	0.68261		-0.15228	0.36757		0.01274	1.30449		-0.15912
1.32967	-0.9402		0.10011	1.60087		-0.27114	1.44408		-1.43944	-0.89022		1.126	-0.92004		-1.28366	-1.04659		0.09054	0.80087			1.27758	0.01611		1.04439	-1.05251		1.19348	-1.11442		1.3893	-0.79997		-1.36003	-0.96993		-1.40605	-0.92374		-0.07779	0.68252		-0.15205	0.36867		0.01328	1.30391		-0.15836
1.32981	-0.93974		0.10029	1.59978		-0.2707	1.44417		-1.43925	-0.89042		1.12612	-0.91954		-1.28355	-1.0467		0.09091	0.80009			1.2779	0.01544		1.04478	-1.05125		1.19388	-1.11374		1.38928	-0.79959		-1.35976	-0.9702		-1.40575	-0.92404		-0.07729	0.68242		-0.1518	0.36977		0.01381	1.30333		-0.15759
1.32995	-0.93926		0.10046	1.59867		-0.27025	1.44426		-1.43905	-0.89061		1.12623	-0.91904		-1.28344	-1.0468		0.09128	0.7993			1.27821	0.01477		1.04518	-1.04997		1.19428	-1.11305		1.38926	-0.7992		-1.35949	-0.97047		-1.40544	-0.92435		-0.07679	0.68232		-0.15155	0.37088		0.01434	1.30275		-0.15682
1.3301	-0.93879		0.10064	1.59755		-0.26981	1.44435		-1.43885	-0.89081		1.12635	-0.91853		-1.28334	-1.04691		0.09165	0.7985			1.27853	0.01409		1.04558	-1.04869		1.19468	-1.11236		1.38924	-0.79881		-1.35922	-0.97074		-1.40513	-0.92466		-0.07629	0.68222		-0.15129	0.37199		0.01487	1.30215		-0.15604
1.33026	-0.93831		0.10081	1.59642		-0.26936	1.44443		-1.43865	-0.89102		1.12647	-0.91802		-1.28323	-1.04702		0.09201	0.7977			1.27884	0.0134		1.046	-1.04739		1.19509	-1.11165		1.38923	-0.79841		-1.35895	-0.97102		-1.40482	-0.92497		-0.07578	0.68212		-0.15102	0.37311		0.0154	1.30155		-0.15526
1.33041	-0.93783		0.10098	1.59528		-0.2689	1.44451		-1.43845	-0.89122		1.1266	-0.9175		-1.28312	-1.04713		0.09237	0.79688			1.27915	0.0127		1.04641	-1.04609		1.1955	-1.11094		1.38921	-0.79801		-1.35867	-0.9713		-1.40451	-0.92528		-0.07528	0.68201		-0.15074	0.37424		0.01593	1.30095		-0.15447
1.33057	-0.93734		0.10115	1.59412		-0.26845	1.44459		-1.43824	-0.89143		1.12673	-0.91698		-1.28301	-1.04724		0.09272	0.79606			1.27945	0.01201		1.04684	-1.04477		1.19592	-1.11023		1.3892	-0.79761		-1.35839	-0.97158		-1.40419	-0.9256		-0.07477	0.68189		-0.15046	0.37537		0.01645	1.30034		-0.15368
1.33074	-0.93685		0.10132	1.59295		-0.268	1.44466		-1.43803	-0.89164		1.12686	-0.91645		-1.28289	-1.04735		0.09308	0.79523			1.27976	0.0113		1.04727	-1.04344		1.19634	-1.10951		1.38919	-0.79721		-1.3581	-0.97186		-1.40387	-0.92592		-0.07426	0.68177		-0.15016	0.3765		0.01697	1.29973		-0.15289
1.3309	-0.93636		0.10148	1.59178		-0.26754	1.44473		-1.43782	-0.89185		1.127	-0.91592		-1.28278	-1.04747		0.09343	0.79439			1.28006	0.01059		1.04772	-1.04211		1.19677	-1.10878		1.38918	-0.7968		-1.35782	-0.97215		-1.40355	-0.92625		-0.07375	0.68165		-0.14986	0.37764		0.01749	1.29911		-0.15209
1.33107	-0.93586		0.10165	1.59058		-0.26708	1.4448		-1.43761	-0.89206		1.12714	-0.91539		-1.28267	-1.04758		0.09378	0.79355			1.28035	0.00987		1.04816	-1.04076		1.1972	-1.10804		1.38918	-0.79639		-1.35753	-0.97244		-1.40323	-0.92657		-0.07324	0.68153		-0.14955	0.37878		0.018	1.29848		-0.15129
1.33125	-0.93536		0.10181	1.58938		-0.26662	1.44487		-1.43739	-0.89228		1.12728	-0.91485		-1.28255	-1.0477		0.09412	0.7927			1.28065	0.00915		1.04862	-1.0394		1.19763	-1.1073		1.38917	-0.79598		-1.35724	-0.97273		-1.4029	-0.9269		-0.07272	0.6814		-0.14923	0.37993		0.01851	1.29785		-0.15048
1.33142	-0.93485		0.10197	1.58817		-0.26616	1.44493		-1.43718	-0.89249		1.12743	-0.91431		-1.28243	-1.04782		0.09446	0.79184			1.28094	0.00842		1.04908	-1.03803		1.19807	-1.10655		1.38917	-0.79556		-1.35694	-0.97303		-1.40257	-0.92723		-0.07221	0.68127		-0.1489	0.38109		0.01902	1.29721		-0.14967
1.3316	-0.93435		0.10212	1.58694		-0.26569	1.44499		-1.43696	-0.89271		1.12758	-0.91376		-1.28232	-1.04793		0.0948	0.79097			1.28123	0.00769		1.04955	-1.03665		1.19851	-1.1058		1.38916	-0.79514		-1.35665	-0.97333		-1.40223	-0.92757		-0.07169	0.68113		-0.14857	0.38225		0.01953	1.29657		-0.14885
1.33179	-0.93383		0.10228	1.58571		-0.26522	1.44504		-1.43674	-0.89294		1.12774	-0.91321		-1.2822	-1.04805		0.09514	0.79009			1.28152	0.00695		1.05003	-1.03526		1.19896	-1.10504		1.38916	-0.79472		-1.35635	-0.97363		-1.4019	-0.92791		-0.07117	0.68099		-0.14822	0.38341		0.02003	1.29592		-0.14803
1.33197	-0.93332		0.10243	1.58446		-0.26476	1.4451		-1.43651	-0.89316		1.12789	-0.91266		-1.28208	-1.04818		0.09547	0.78921			1.28181	0.0062		1.05051	-1.03386		1.19941	-1.10427		1.38916	-0.79429		-1.35605	-0.97393		-1.40156	-0.92825		-0.07065	0.68085		-0.14787	0.38458		0.02054	1.29527		-0.1472
1.33216	-0.9328		0.10258	1.5832		-0.26429	1.44515		-1.43629	-0.89339		1.12805	-0.9121		-1.28196	-1.0483		0.0958	0.78832			1.28209	0.00545		1.05101	-1.03245		1.19986	-1.1035		1.38917	-0.79386		-1.35574	-0.97423		-1.40121	-0.92859		-0.07013	0.6807		-0.14751	0.38576		0.02103	1.29461		-0.14638
1.33236	-0.93227		0.10273	1.58193		-0.26381	1.44519		-1.43606	-0.89361		1.12822	-0.91154		-1.28183	-1.04842		0.09613	0.78742			1.28237	0.0047		1.0515	-1.03103		1.20032	-1.10272		1.38917	-0.79343		-1.35544	-0.97454		-1.40087	-0.92894		-0.06961	0.68055		-0.14714	0.38694		0.02153	1.29395		-0.14554
1.33256	-0.93175		0.10288	1.58064		-0.26334	1.44524		-1.43583	-0.89385		1.12839	-0.91098		-1.28171	-1.04854		0.09645	0.78652			1.28265	0.00394		1.05201	-1.0296		1.20078	-1.10193		1.38918	-0.793		-1.35513	-0.97485		-1.40052	-0.92929		-0.06908	0.68039		-0.14676	0.38812		0.02203	1.29328		-0.14471
1.33276	-0.93121		0.10303	1.57935		-0.26287	1.44528		-1.4356	-0.89408		1.12856	-0.91041		-1.28158	-1.04867		0.09677	0.78561			1.28292	0.00317		1.05252	-1.02816		1.20125	-1.10114		1.38919	-0.79256		-1.35481	-0.97517		-1.40017	-0.92964		-0.06856	0.68023		-0.14638	0.38931		0.02252	1.29261		-0.14386
1.33296	-0.93068		0.10317	1.57804		-0.26239	1.44532		-1.43537	-0.89431		1.12873	-0.90983		-1.28146	-1.0488		0.09709	0.78469			1.28319	0.0024		1.05304	-1.02671		1.20172	-1.10034		1.3892	-0.79212		-1.3545	-0.97548		-1.39981	-0.93		-0.06803	0.68007		-0.14599	0.39051		0.023	1.29193		-0.14302
1.33317	-0.93014		0.10331	1.57673		-0.26191	1.44535		-1.43513	-0.89455		1.12891	-0.90926		-1.28133	-1.04892		0.09741	0.78376			1.28346	0.00162		1.05357	-1.02525		1.2022	-1.09954		1.38921	-0.79167		-1.35418	-0.9758		-1.39946	-0.93036		-0.0675	0.6799		-0.14558	0.39171		0.02349	1.29125		-0.14217
1.33338	-0.9296		0.10345	1.5754		-0.26143	1.44538		-1.43489	-0.89479		1.12909	-0.90868		-1.2812	-1.04905		0.09772	0.78283			1.28373	0.000835156		1.0541	-1.02378		1.20268	-1.09873		1.38922	-0.79122		-1.35386	-0.97612		-1.3991	-0.93072		-0.06697	0.67973		-0.14517	0.39291		0.02397	1.29056		-0.14132
1.33359	-0.92906		0.10359	1.57406		-0.26095	1.44541		-1.43465	-0.89503		1.12928	-0.90809		-1.28107	-1.04918		0.09803	0.78189			1.28399	4.65684e-05		1.05464	-1.0223		1.20316	-1.09791		1.38923	-0.79077		-1.35354	-0.97644		-1.39873	-0.93108		-0.06644	0.67956		-0.14476	0.39412		0.02445	1.28987		-0.14046
1.33381	-0.92851		0.10373	1.57271		-0.26046	1.44544		-1.43441	-0.89527		1.12947	-0.90751		-1.28094	-1.04931		0.09834	0.78094			1.28425	-0.000747335		1.05519	-1.02081		1.20365	-1.09709		1.38925	-0.79032		-1.35322	-0.97677		-1.39837	-0.93145		-0.06591	0.67938		-0.14433	0.39533		0.02493	1.28917		-0.1396
1.33403	-0.92796		0.10386	1.57135		-0.25998	1.44546		-1.43417	-0.89552		1.12966	-0.90691		-1.28081	-1.04944		0.09864	0.77998			1.28451	-0.00155		1.05574	-1.01931		1.20414	-1.09626		1.38927	-0.78986		-1.35289	-0.9771		-1.398	-0.93182		-0.06537	0.6792		-0.1439	0.39655		0.02541	1.28846		-0.13873
1.33426	-0.9274		0.10399	1.56997		-0.25949	1.44548		-1.43392	-0.89576		1.12985	-0.90632		-1.28068	-1.04958		0.09894	0.77902			1.28476	-0.00235		1.05631	-1.01781		1.20463	-1.09542		1.38929	-0.78941		-1.35256	-0.97743		-1.39763	-0.93219		-0.06484	0.67901		-0.14346	0.39777		0.02588	1.28775		-0.13787
1.33448	-0.92684		0.10412	1.56859		-0.259	1.44549		-1.43367	-0.89601		1.13005	-0.90572		-1.28055	-1.04971		0.09923	0.77805			1.28502	-0.00316		1.05687	-1.01629		1.20513	-1.09458		1.38931	-0.78894		-1.35223	-0.97776		-1.39726	-0.93257		-0.0643	0.67882		-0.14301	0.39899		0.02635	1.28704		-0.13699
1.33471	-0.92628		0.10425	1.5672		-0.25851	1.44551		-1.43342	-0.89626		1.13025	-0.90512		-1.28041	-1.04985		0.09953	0.77707			1.28527	-0.00398		1.05745	-1.01476		1.20563	-1.09374		1.38933	-0.78848		-1.3519	-0.97809		-1.39688	-0.93294		-0.06376	0.67863		-0.14255	0.40022		0.02681	1.28632		-0.13612
1.33495	-0.92571		0.10438	1.56579		-0.25802	1.44552		-1.43317	-0.89651		1.13046	-0.90451		-1.28028	-1.04998		0.09982	0.77609			1.28551	-0.0048		1.05803	-1.01322		1.20614	-1.09288		1.38935	-0.78801		-1.35156	-0.97843		-1.3965	-0.93332		-0.06323	0.67843		-0.14208	0.40146		0.02728	1.2856		-0.13524
1.33519	-0.92514		0.1045	1.56438		-0.25753	1.44553		-1.43292	-0.89677		1.13067	-0.9039		-1.28014	-1.05012		0.10011	0.7751			1.28576	-0.00562		1.05862	-1.01168		1.20665	-1.09203		1.38938	-0.78754		-1.35122	-0.97877		-1.39612	-0.93371		-0.06269	0.67823		-0.14161	0.4027		0.02774	1.28487		-0.13435
1.33543	-0.92457		0.10462	1.56295		-0.25704	1.44553		-1.43266	-0.89703		1.13088	-0.90329		-1.28	-1.05026		0.10039	0.7741			1.286	-0.00645		1.05921	-1.01012		1.20717	-1.09116		1.38941	-0.78707		-1.35088	-0.97911		-1.39573	-0.93409		-0.06215	0.67803		-0.14113	0.40394		0.02819	1.28414		-0.13347
1.33567	-0.924		0.10474	1.56151		-0.25654	1.44553		-1.43241	-0.89728		1.1311	-0.90267		-1.27986	-1.0504		0.10067	0.7731			1.28624	-0.00729		1.05982	-1.00856		1.20768	-1.09029		1.38944	-0.78659		-1.35054	-0.97946		-1.39535	-0.93448		-0.0616	0.67782		-0.14064	0.40519		0.02865	1.2834		-0.13258
1.33592	-0.92342		0.10486	1.56007		-0.25604	1.44553		-1.43215	-0.89754		1.13132	-0.90205		-1.27972	-1.05054		0.10095	0.77209			1.28647	-0.00813		1.06043	-1.00699		1.20821	-1.08942		1.38947	-0.78611		-1.35019	-0.97981		-1.39496	-0.93487		-0.06106	0.67761		-0.14014	0.40644		0.0291	1.28265		-0.13168
1.33617	-0.92283		0.10498	1.55861		-0.25554	1.44553		-1.43189	-0.89781		1.13154	-0.90143		-1.27958	-1.05068		0.10122	0.77107			1.2867	-0.00897		1.06104	-1.0054		1.20873	-1.08854		1.3895	-0.78563		-1.34984	-0.98015		-1.39457	-0.93527		-0.06052	0.67739		-0.13963	0.40769		0.02955	1.28191		-0.13078
1.33642	-0.92225		0.10509	1.55714		-0.25504	1.44552		-1.43162	-0.89807		1.13176	-0.9008		-1.27944	-1.05082		0.1015	0.77004			1.28693	-0.00982		1.06166	-1.00381		1.20926	-1.08765		1.38953	-0.78515		-1.34949	-0.98051		-1.39417	-0.93566		-0.05997	0.67717		-0.13912	0.40895		0.02999	1.28115		-0.12988
1.33668	-0.92166		0.1052	1.55566		-0.25454	1.44551		-1.43136	-0.89834		1.13199	-0.90017		-1.2793	-1.05097		0.10176	0.76901			1.28716	-0.01068		1.06229	-1.00221		1.20979	-1.08676		1.38957	-0.78466		-1.34914	-0.98086		-1.39377	-0.93606		-0.05943	0.67695		-0.1386	0.41022		0.03043	1.2804		-0.12898
1.33694	-0.92107		0.10531	1.55417		-0.25404	1.44549		-1.43109	-0.89861		1.13222	-0.89954		-1.27915	-1.05111		0.10203	0.76797			1.28738	-0.01154		1.06293	-1.0006		1.21033	-1.08586		1.38961	-0.78417		-1.34879	-0.98122		-1.39337	-0.93646		-0.05888	0.67673		-0.13807	0.41148		0.03087	1.27963		-0.12807
1.33721	-0.92047		0.10542	1.55267		-0.25354	1.44548		-1.43082	-0.89888		1.13246	-0.8989		-1.27901	-1.05126		0.10229	0.76693			1.28761	-0.0124		1.06357	-0.99898		1.21087	-1.08496		1.38964	-0.78368		-1.34843	-0.98158		-1.39297	-0.93687		-0.05833	0.6765		-0.13753	0.41275		0.03131	1.27887		-0.12716
1.33747	-0.91987		0.10553	1.55116		-0.25303	1.44546		-1.43055	-0.89915		1.1327	-0.89826		-1.27886	-1.0514		0.10255	0.76588			1.28782	-0.01327		1.06422	-0.99736		1.21142	-1.08405		1.38968	-0.78318		-1.34807	-0.98194		-1.39257	-0.93727		-0.05778	0.67626		-0.13699	0.41403		0.03174	1.2781		-0.12624
1.33774	-0.91927		0.10563	1.54964		-0.25252	1.44543		-1.43028	-0.89942		1.13294	-0.89762		-1.27871	-1.05155		0.10281	0.76482			1.28804	-0.01415		1.06488	-0.99572		1.21196	-1.08313		1.38973	-0.78268		-1.34771	-0.9823		-1.39216	-0.93768		-0.05723	0.67603		-0.13643	0.41531		0.03217	1.27732		-0.12532
1.33802	-0.91867		0.10573	1.54811		-0.25202	1.44541		-1.43	-0.8997		1.13319	-0.89697		-1.27857	-1.0517		0.10306	0.76375			1.28825	-0.01503		1.06554	-0.99408		1.21251	-1.08221		1.38977	-0.78218		-1.34734	-0.98266		-1.39175	-0.93809		-0.05668	0.67579		-0.13587	0.41659		0.0326	1.27654		-0.1244
1.33829	-0.91806		0.10583	1.54657		-0.25151	1.44538		-1.42973	-0.89997		1.13343	-0.89632		-1.27842	-1.05185		0.10331	0.76268			1.28846	-0.01591		1.06621	-0.99242		1.21307	-1.08129		1.38982	-0.78168		-1.34698	-0.98303		-1.39134	-0.93851		-0.05613	0.67554		-0.1353	0.41787		0.03302	1.27575		-0.12348
1.33857	-0.91745		0.10593	1.54502		-0.251	1.44535		-1.42945	-0.90025		1.13369	-0.89566		-1.27827	-1.052		0.10355	0.76161			1.28867	-0.0168		1.06688	-0.99076		1.21363	-1.08036		1.38986	-0.78118		-1.34661	-0.9834		-1.39092	-0.93892		-0.05558	0.67529		-0.13473	0.41916		0.03344	1.27497		-0.12255
1.33886	-0.91684		0.10603	1.54346		-0.25049	1.44531		-1.42917	-0.90054		1.13394	-0.89501		-1.27812	-1.05215		0.1038	0.76052			1.28887	-0.01769		1.06756	-0.98909		1.21419	-1.07942		1.38991	-0.78067		-1.34624	-0.98377		-1.3905	-0.93934		-0.05502	0.67504		-0.13414	0.42046		0.03386	1.27417		-0.12162
1.33914	-0.91622		0.10612	1.54189		-0.24997	1.44527		-1.42888	-0.90082		1.1342	-0.89435		-1.27796	-1.0523		0.10403	0.75943			1.28907	-0.01859		1.06825	-0.98741		1.21476	-1.07848		1.38996	-0.78016		-1.34587	-0.98415		-1.39008	-0.93976		-0.05447	0.67479		-0.13355	0.42175		0.03428	1.27337		-0.12068
1.33943	-0.9156		0.10621	1.54031		-0.24946	1.44523		-1.4286	-0.9011		1.13446	-0.89368		-1.27781	-1.05246		0.10427	0.75834			1.28927	-0.01949		1.06895	-0.98573		1.21533	-1.07753		1.39001	-0.77964		-1.34549	-0.98452		-1.38966	-0.94019		-0.05391	0.67453		-0.13295	0.42305		0.03469	1.27257		-0.11975
1.33972	-0.91498		0.1063	1.53872		-0.24894	1.44519		-1.42832	-0.90139		1.13473	-0.89302		-1.27766	-1.05261		0.1045	0.75723			1.28947	-0.0204		1.06965	-0.98403		1.2159	-1.07658		1.39007	-0.77913		-1.34512	-0.9849		-1.38924	-0.94061		-0.05336	0.67427		-0.13235	0.42435		0.0351	1.27176		-0.1188
1.34002	-0.91435		0.10639	1.53712		-0.24843	1.44514		-1.42803	-0.90168		1.13499	-0.89235		-1.2775	-1.05277		0.10473	0.75613			1.28966	-0.02131		1.07035	-0.98233		1.21647	-1.07562		1.39012	-0.77861		-1.34474	-0.98528		-1.38881	-0.94104		-0.0528	0.674		-0.13173	0.42566		0.0355	1.27095		-0.11786
1.34032	-0.91372		0.10647	1.53551		-0.24791	1.44509		-1.42774	-0.90197		1.13526	-0.89168		-1.27735	-1.05292		0.10496	0.75501			1.28985	-0.02223		1.07107	-0.98062		1.21705	-1.07466		1.39018	-0.77809		-1.34435	-0.98566		-1.38838	-0.94147		-0.05224	0.67373		-0.13111	0.42697		0.0359	1.27014		-0.11691
1.34062	-0.91309		0.10656	1.53389		-0.24739	1.44504		-1.42745	-0.90226		1.13554	-0.891		-1.27719	-1.05308		0.10518	0.75389			1.29003	-0.02315		1.07179	-0.9789		1.21764	-1.07369		1.39024	-0.77757		-1.34397	-0.98605		-1.38795	-0.94191		-0.05169	0.67346		-0.13048	0.42828		0.0363	1.26932		-0.11596
1.34092	-0.91246		0.10664	1.53226		-0.24687	1.44498		-1.42716	-0.90255		1.13582	-0.89032		-1.27703	-1.05324		0.1054	0.75276			1.29022	-0.02407		1.07251	-0.97717		1.21822	-1.07272		1.3903	-0.77704		-1.34359	-0.98644		-1.38751	-0.94234		-0.05113	0.67319		-0.12984	0.4296		0.03669	1.26849		-0.11501
1.34123	-0.91182		0.10672	1.53063		-0.24635	1.44492		-1.42686	-0.90285		1.1361	-0.88964		-1.27687	-1.0534		0.10562	0.75163			1.2904	-0.025		1.07325	-0.97544		1.21881	-1.07174		1.39036	-0.77651		-1.3432	-0.98682		-1.38708	-0.94278		-0.05057	0.67291		-0.1292	0.43092		0.03709	1.26766		-0.11406
1.34154	-0.91118		0.10679	1.52898		-0.24583	1.44486		-1.42656	-0.90315		1.13638	-0.88895		-1.27671	-1.05356		0.10583	0.75049			1.29057	-0.02594		1.07399	-0.97369		1.21941	-1.07076		1.39042	-0.77598		-1.34281	-0.98721		-1.38664	-0.94322		-0.05001	0.67262		-0.12855	0.43224		0.03747	1.26683		-0.1131
1.34185	-0.91054		0.10687	1.52732		-0.24531	1.44479		-1.42627	-0.90345		1.13667	-0.88827		-1.27655	-1.05372		0.10604	0.74935			1.29075	-0.02687		1.07473	-0.97194		1.22	-1.06977		1.39048	-0.77545		-1.34242	-0.98761		-1.3862	-0.94366		-0.04945	0.67234		-0.12789	0.43357		0.03786	1.26599		-0.11214
1.34217	-0.90989		0.10694	1.52566		-0.24478	1.44472		-1.42597	-0.90375		1.13696	-0.88758		-1.27639	-1.05388		0.10624	0.7482			1.29092	-0.02782		1.07548	-0.97019		1.2206	-1.06878		1.39055	-0.77492		-1.34203	-0.988		-1.38575	-0.94411		-0.04889	0.67205		-0.12722	0.43489		0.03824	1.26515		-0.11117
1.34249	-0.90924		0.10701	1.52398		-0.24426	1.44465		-1.42567	-0.90405		1.13725	-0.88688		-1.27623	-1.05404		0.10645	0.74704			1.29109	-0.02876		1.07624	-0.96842		1.22121	-1.06778		1.39062	-0.77438		-1.34163	-0.9884		-1.38531	-0.94456		-0.04832	0.67175		-0.12655	0.43622		0.03862	1.26431		-0.11021
1.34281	-0.90859		0.10708	1.5223		-0.24373	1.44458		-1.42536	-0.90435		1.13755	-0.88619		-1.27607	-1.05421		0.10664	0.74588			1.29125	-0.02971		1.077	-0.96665		1.22181	-1.06678		1.39069	-0.77384		-1.34123	-0.9888		-1.38486	-0.94501		-0.04776	0.67146		-0.12586	0.43756		0.03899	1.26346		-0.10924
1.34314	-0.90794		0.10714	1.52061		-0.24321	1.4445		-1.42506	-0.90466		1.13785	-0.88549		-1.2759	-1.05437		0.10684	0.74471			1.29141	-0.03067		1.07777	-0.96487		1.22242	-1.06577		1.39076	-0.7733		-1.34083	-0.9892		-1.38441	-0.94546		-0.0472	0.67116		-0.12518	0.4389		0.03937	1.2626		-0.10827
1.34347	-0.90728		0.10721	1.51891		-0.24268	1.44442		-1.42475	-0.90497		1.13815	-0.88478		-1.27574	-1.05454		0.10703	0.74353			1.29157	-0.03163		1.07855	-0.96308		1.22304	-1.06476		1.39083	-0.77275		-1.34043	-0.9896		-1.38396	-0.94591		-0.04664	0.67085		-0.12448	0.44024		0.03973	1.26175		-0.10729
1.3438	-0.90663		0.10727	1.5172		-0.24215	1.44434		-1.42445	-0.90527		1.13845	-0.88408		-1.27557	-1.0547		0.10722	0.74236			1.29173	-0.03259		1.07933	-0.96128		1.22365	-1.06374		1.3909	-0.77221		-1.34003	-0.99001		-1.3835	-0.94637		-0.04607	0.67055		-0.12378	0.44158		0.0401	1.26089		-0.10631
1.34414	-0.90596		0.10733	1.51548		-0.24162	1.44425		-1.42414	-0.90558		1.13876	-0.88337		-1.2754	-1.05487		0.10741	0.74117			1.29188	-0.03356		1.08011	-0.95948		1.22427	-1.06272		1.39098	-0.77166		-1.33962	-0.99041		-1.38305	-0.94683		-0.04551	0.67024		-0.12306	0.44292		0.04046	1.26002		-0.10533
1.34447	-0.9053		0.10739	1.51375		-0.24109	1.44416		-1.42382	-0.9059		1.13907	-0.88266		-1.27524	-1.05504		0.10759	0.73998			1.29203	-0.03453		1.08091	-0.95767		1.22489	-1.0617		1.39106	-0.77111		-1.33922	-0.99082		-1.38259	-0.94729		-0.04494	0.66992		-0.12235	0.44427		0.04082	1.25915		-0.10435
1.34481	-0.90463		0.10744	1.51201		-0.24056	1.44407		-1.42351	-0.90621		1.13939	-0.88195		-1.27507	-1.05521		0.10777	0.73878			1.29218	-0.0355		1.08171	-0.95585		1.22552	-1.06067		1.39113	-0.77056		-1.33881	-0.99123		-1.38213	-0.94775		-0.04438	0.66961		-0.12162	0.44562		0.04117	1.25828		-0.10337
1.34516	-0.90396		0.1075	1.51027		-0.24003	1.44397		-1.4232	-0.90653		1.1397	-0.88123		-1.2749	-1.05538		0.10794	0.73758			1.29232	-0.03648		1.08251	-0.95403		1.22615	-1.05963		1.39121	-0.77		-1.3384	-0.99164		-1.38167	-0.94821		-0.04381	0.66929		-0.12089	0.44697		0.04152	1.2574		-0.10238
1.3455	-0.90329		0.10755	1.50851		-0.2395	1.44387		-1.42288	-0.90684		1.14002	-0.88051		-1.27473	-1.05555		0.10811	0.73637			1.29246	-0.03746		1.08332	-0.9522		1.22678	-1.05859		1.3913	-0.76945		-1.33798	-0.99206		-1.3812	-0.94868		-0.04325	0.66896		-0.12015	0.44833		0.04187	1.25652		-0.10139
1.34585	-0.90262		0.1076	1.50675		-0.23896	1.44377		-1.42257	-0.90716		1.14035	-0.87979		-1.27456	-1.05572		0.10828	0.73516			1.2926	-0.03845		1.08414	-0.95036		1.22741	-1.05755		1.39138	-0.76889		-1.33757	-0.99247		-1.38073	-0.94915		-0.04268	0.66863		-0.1194	0.44968		0.04222	1.25564		-0.1004
1.34621	-0.90194		0.10764	1.50498		-0.23843	1.44367		-1.42225	-0.90748		1.14067	-0.87907		-1.27439	-1.05589		0.10845	0.73394			1.29273	-0.03944		1.08496	-0.94851		1.22805	-1.0565		1.39146	-0.76833		-1.33715	-0.99289		-1.38026	-0.94962		-0.04211	0.6683		-0.11865	0.45104		0.04256	1.25475		-0.09941
1.34656	-0.90126		0.10769	1.5032		-0.23789	1.44356		-1.42193	-0.9078		1.141	-0.87834		-1.27421	-1.05607		0.10861	0.73272			1.29286	-0.04043		1.08579	-0.94666		1.22869	-1.05545		1.39155	-0.76776		-1.33674	-0.99331		-1.37979	-0.95009		-0.04155	0.66797		-0.11789	0.45241		0.04289	1.25386		-0.09841
1.34692	-0.90058		0.10773	1.50141		-0.23736	1.44345		-1.4216	-0.90813		1.14134	-0.87761		-1.27404	-1.05624		0.10877	0.73149			1.29299	-0.04143		1.08662	-0.9448		1.22933	-1.05439		1.39164	-0.7672		-1.33632	-0.99373		-1.37932	-0.95057		-0.04098	0.66763		-0.11712	0.45377		0.04323	1.25296		-0.09741
1.34728	-0.8999		0.10777	1.49962		-0.23682	1.44334		-1.42128	-0.90845		1.14167	-0.87688		-1.27387	-1.05642		0.10892	0.73026			1.29312	-0.04243		1.08746	-0.94294		1.22998	-1.05333		1.39173	-0.76663		-1.33589	-0.99416		-1.37885	-0.95105		-0.04041	0.66729		-0.11634	0.45514		0.04356	1.25207		-0.09641
1.34764	-0.89921		0.10781	1.49781		-0.23629	1.44322		-1.42096	-0.90878		1.14201	-0.87615		-1.27369	-1.05659		0.10907	0.72902			1.29324	-0.04344		1.08831	-0.94107		1.23063	-1.05226		1.39182	-0.76606		-1.33547	-0.99458		-1.37837	-0.95152		-0.03984	0.66695		-0.11556	0.4565		0.04388	1.25116		-0.09541
1.34801	-0.89852		0.10785	1.496		-0.23575	1.4431		-1.42063	-0.9091		1.14235	-0.87541		-1.27351	-1.05677		0.10922	0.72778			1.29336	-0.04445		1.08916	-0.93919		1.23128	-1.05119		1.39191	-0.76549		-1.33505	-0.99501		-1.37789	-0.952		-0.03928	0.6666		-0.11477	0.45788		0.04421	1.25026		-0.0944
1.34838	-0.89783		0.10788	1.49418		-0.23521	1.44298		-1.4203	-0.90943		1.14269	-0.87467		-1.27334	-1.05695		0.10936	0.72653			1.29347	-0.04546		1.09002	-0.9373		1.23194	-1.05012		1.39201	-0.76492		-1.33462	-0.99544		-1.37741	-0.95249		-0.03871	0.66625		-0.11398	0.45925		0.04453	1.24935		-0.0934
1.34875	-0.89714		0.10791	1.49235		-0.23467	1.44285		-1.41997	-0.90976		1.14304	-0.87393		-1.27316	-1.05712		0.1095	0.72528			1.29359	-0.04647		1.09088	-0.93541		1.2326	-1.04904		1.3921	-0.76434		-1.33419	-0.99587		-1.37692	-0.95297		-0.03814	0.6659		-0.11317	0.46062		0.04484	1.24844		-0.09239
1.34913	-0.89644		0.10794	1.49052		-0.23413	1.44273		-1.41964	-0.9101		1.14339	-0.87319		-1.27298	-1.0573		0.10964	0.72402			1.2937	-0.04749		1.09175	-0.93352		1.23326	-1.04796		1.3922	-0.76377		-1.33376	-0.9963		-1.37644	-0.95346		-0.03757	0.66554		-0.11236	0.462		0.04515	1.24752		-0.09138
1.3495	-0.89575		0.10797	1.48867		-0.23359	1.44259		-1.41931	-0.91043		1.14374	-0.87244		-1.2728	-1.05748		0.10977	0.72275			1.2938	-0.04851		1.09262	-0.93161		1.23392	-1.04687		1.3923	-0.76319		-1.33333	-0.99673		-1.37595	-0.95395		-0.037	0.66519		-0.11155	0.46338		0.04546	1.2466		-0.09036
1.34988	-0.89505		0.108	1.48682		-0.23305	1.44246		-1.41898	-0.91077		1.1441	-0.87169		-1.27262	-1.05766		0.1099	0.72149			1.29391	-0.04954		1.0935	-0.9297		1.23459	-1.04578		1.3924	-0.76261		-1.33289	-0.99717		-1.37546	-0.95444		-0.03643	0.66482		-0.11072	0.46476		0.04577	1.24568		-0.08935
1.35027	-0.89435		0.10802	1.48496		-0.23251	1.44232		-1.41864	-0.9111		1.14446	-0.87094		-1.27244	-1.05785		0.11003	0.72021			1.29401	-0.05057		1.09438	-0.92779		1.23526	-1.04468		1.3925	-0.76202		-1.33246	-0.9976		-1.37497	-0.95493		-0.03586	0.66446		-0.10989	0.46614		0.04607	1.24475		-0.08833
1.35065	-0.89364		0.10804	1.4831		-0.23197	1.44218		-1.4183	-0.91144		1.14482	-0.87019		-1.27226	-1.05803		0.11015	0.71893			1.2941	-0.0516		1.09527	-0.92587		1.23593	-1.04358		1.3926	-0.76144		-1.33202	-0.99804		-1.37448	-0.95542		-0.0353	0.66409		-0.10906	0.46752		0.04637	1.24382		-0.08731
1.35104	-0.89294		0.10806	1.48122		-0.23143	1.44204		-1.41797	-0.91178		1.14518	-0.86944		-1.27208	-1.05821		0.11027	0.71765			1.2942	-0.05264		1.09616	-0.92394		1.2366	-1.04248		1.39271	-0.76085		-1.33158	-0.99848		-1.37399	-0.95592		-0.03473	0.66372		-0.10821	0.46891		0.04666	1.24289		-0.08629
1.35143	-0.89223		0.10808	1.47934		-0.23089	1.4419		-1.41763	-0.91212		1.14555	-0.86868		-1.2719	-1.05839		0.11038	0.71636			1.29429	-0.05368		1.09706	-0.92201		1.23728	-1.04138		1.39281	-0.76027		-1.33114	-0.99893		-1.37349	-0.95642		-0.03416	0.66334		-0.10736	0.47029		0.04695	1.24195		-0.08527
1.35182	-0.89152		0.10809	1.47745		-0.23034	1.44175		-1.41729	-0.91246		1.14592	-0.86792		-1.27171	-1.05858		0.1105	0.71507			1.29438	-0.05472		1.09797	-0.92007		1.23796	-1.04027		1.39292	-0.75968		-1.3307	-0.99937		-1.37299	-0.95692		-0.03359	0.66296		-0.10651	0.47168		0.04724	1.24101		-0.08425
1.35222	-0.89081		0.1081	1.47556		-0.2298	1.4416		-1.41694	-0.9128		1.14629	-0.86716		-1.27153	-1.05876		0.1106	0.71378			1.29446	-0.05577		1.09888	-0.91812		1.23864	-1.03915		1.39303	-0.75908		-1.33026	-0.99981		-1.37249	-0.95742		-0.03302	0.66258		-0.10564	0.47307		0.04752	1.24007		-0.08322
1.35262	-0.89009		0.10811	1.47365		-0.22926	1.44144		-1.4166	-0.91315		1.14666	-0.8664		-1.27134	-1.05895		0.11071	0.71248			1.29454	-0.05681		1.0998	-0.91617		1.23933	-1.03803		1.39314	-0.75849		-1.32981	-1.00026		-1.37199	-0.95792		-0.03245	0.6622		-0.10477	0.47446		0.0478	1.23913		-0.0822
1.35302	-0.88938		0.10812	1.47174		-0.22871	1.44128		-1.41626	-0.91349		1.14704	-0.86563		-1.27116	-1.05913		0.11081	0.71117			1.29462	-0.05787		1.10072	-0.91422		1.24001	-1.03691		1.39325	-0.7579		-1.32937	-1.00071		-1.37149	-0.95843		-0.03188	0.66181		-0.1039	0.47585		0.04807	1.23818		-0.08117
1.35342	-0.88866		0.10813	1.46983		-0.22817	1.44112		-1.41591	-0.91384		1.14742	-0.86486		-1.27097	-1.05932		0.11091	0.70986			1.2947	-0.05892		1.10164	-0.91226		1.2407	-1.03579		1.39337	-0.7573		-1.32892	-1.00116		-1.37099	-0.95893		-0.03131	0.66142		-0.10301	0.47725		0.04835	1.23723		-0.08014
1.35383	-0.88794		0.10813	1.4679		-0.22763	1.44096		-1.41556	-0.91419		1.14781	-0.86409		-1.27078	-1.05951		0.111	0.70855			1.29477	-0.05998		1.10257	-0.91029		1.2414	-1.03466		1.39348	-0.7567		-1.32847	-1.00161		-1.37048	-0.95944		-0.03074	0.66103		-0.10212	0.47864		0.04861	1.23627		-0.0791
1.35424	-0.88722		0.10813	1.46597		-0.22708	1.4408		-1.41521	-0.91454		1.14819	-0.86332		-1.2706	-1.0597		0.11109	0.70723			1.29484	-0.06104		1.10351	-0.90832		1.24209	-1.03353		1.3936	-0.7561		-1.32802	-1.00206		-1.36997	-0.95995		-0.03018	0.66063		-0.10123	0.48004		0.04888	1.23532		-0.07807
1.35465	-0.88649		0.10813	1.46403		-0.22654	1.44063		-1.41487	-0.91489		1.14858	-0.86255		-1.27041	-1.05989		0.11118	0.70591			1.2949	-0.0621		1.10445	-0.90634		1.24279	-1.03239		1.39372	-0.7555		-1.32757	-1.00251		-1.36946	-0.96046		-0.02961	0.66023		-0.10032	0.48144		0.04914	1.23436		-0.07704
1.35507	-0.88577		0.10813	1.46209		-0.22599	1.44046		-1.41451	-0.91524		1.14897	-0.86177		-1.27022	-1.06008		0.11126	0.70458			1.29496	-0.06317		1.1054	-0.90436		1.24349	-1.03125		1.39384	-0.7549		-1.32711	-1.00297		-1.36895	-0.96098		-0.02904	0.65983		-0.09942	0.48283		0.04939	1.23339		-0.076
1.35548	-0.88504		0.10813	1.46014		-0.22545	1.44028		-1.41416	-0.9156		1.14936	-0.86099		-1.27003	-1.06027		0.11134	0.70325			1.29502	-0.06424		1.10635	-0.90238		1.24419	-1.03011		1.39396	-0.7543		-1.32666	-1.00343		-1.36844	-0.96149		-0.02847	0.65942		-0.0985	0.48423		0.04965	1.23243		-0.07496
1.3559	-0.88431		0.10812	1.45818		-0.2249	1.4401		-1.41381	-0.91595		1.14976	-0.86022		-1.26984	-1.06046		0.11142	0.70192			1.29508	-0.06531		1.1073	-0.90038		1.2449	-1.02897		1.39408	-0.75369		-1.3262	-1.00388		-1.36792	-0.96201		-0.0279	0.65901		-0.09758	0.48563		0.0499	1.23146		-0.07393
1.35632	-0.88358		0.10811	1.45621		-0.22435	1.43992		-1.41345	-0.91631		1.15016	-0.85943		-1.26965	-1.06065		0.11149	0.70058			1.29513	-0.06638		1.10826	-0.89839		1.2456	-1.02782		1.3942	-0.75308		-1.32575	-1.00434		-1.36741	-0.96252		-0.02734	0.6586		-0.09665	0.48703		0.05014	1.23049		-0.07289
1.35675	-0.88285		0.1081	1.45424		-0.22381	1.43974		-1.4131	-0.91666		1.15056	-0.85865		-1.26946	-1.06084		0.11156	0.69923			1.29518	-0.06746		1.10923	-0.89639		1.24631	-1.02666		1.39433	-0.75248		-1.32529	-1.0048		-1.36689	-0.96304		-0.02677	0.65819		-0.09572	0.48844		0.05038	1.22951		-0.07184
1.35717	-0.88211		0.10809	1.45227		-0.22326	1.43956		-1.41274	-0.91702		1.15096	-0.85787		-1.26926	-1.06104		0.11163	0.69789			1.29523	-0.06854		1.1102	-0.89438		1.24702	-1.02551		1.39446	-0.75187		-1.32483	-1.00527		-1.36637	-0.96356		-0.0262	0.65777		-0.09478	0.48984		0.05062	1.22854		-0.0708
1.3576	-0.88138		0.10807	1.45028		-0.22272	1.43937		-1.41238	-0.91738		1.15137	-0.85708		-1.26907	-1.06123		0.11169	0.69654			1.29527	-0.06962		1.11118	-0.89237		1.24774	-1.02435		1.39458	-0.75126		-1.32437	-1.00573		-1.36585	-0.96409		-0.02564	0.65735		-0.09383	0.49124		0.05085	1.22756		-0.06976
1.35803	-0.88064		0.10805	1.44829		-0.22217	1.43918		-1.41202	-0.91774		1.15178	-0.85629		-1.26888	-1.06142		0.11175	0.69518			1.29531	-0.07071		1.11216	-0.89036		1.24845	-1.02319		1.39471	-0.75064		-1.3239	-1.00619		-1.36533	-0.96461		-0.02507	0.65693		-0.09288	0.49265		0.05108	1.22657		-0.06872
1.35847	-0.8799		0.10803	1.4463		-0.22162	1.43898		-1.41166	-0.9181		1.15219	-0.8555		-1.26868	-1.06162		0.1118	0.69383			1.29535	-0.0718		1.11314	-0.88834		1.24917	-1.02202		1.39484	-0.75003		-1.32344	-1.00666		-1.36481	-0.96513		-0.0245	0.6565		-0.09192	0.49405		0.05131	1.22559		-0.06767
1.3589	-0.87916		0.10801	1.4443		-0.22108	1.43879		-1.4113	-0.91847		1.15261	-0.85471		-1.26849	-1.06181		0.11185	0.69246			1.29538	-0.07289		1.11413	-0.88631		1.24989	-1.02086		1.39498	-0.74941		-1.32297	-1.00713		-1.36428	-0.96566		-0.02394	0.65607		-0.09096	0.49546		0.05153	1.2246		-0.06662
1.35934	-0.87842		0.10799	1.44229		-0.22053	1.43859		-1.41094	-0.91883		1.15302	-0.85392		-1.26829	-1.06201		0.1119	0.6911			1.29541	-0.07398		1.11512	-0.88428		1.25061	-1.01969		1.39511	-0.7488		-1.32251	-1.00759		-1.36376	-0.96619		-0.02337	0.65564		-0.08999	0.49686		0.05175	1.22361		-0.06558
1.35978	-0.87768		0.10796	1.44027		-0.21998	1.43838		-1.41058	-0.9192		1.15344	-0.85313		-1.2681	-1.06221		0.11194	0.68973			1.29544	-0.07507		1.11612	-0.88225		1.25134	-1.01851		1.39525	-0.74818		-1.32204	-1.00806		-1.36323	-0.96672		-0.02281	0.65521		-0.08901	0.49827		0.05196	1.22262		-0.06453
1.36023	-0.87693		0.10793	1.43826		-0.21944	1.43818		-1.41021	-0.91956		1.15386	-0.85233		-1.2679	-1.06241		0.11198	0.68836			1.29546	-0.07617		1.11712	-0.88021		1.25206	-1.01733		1.39538	-0.74756		-1.32157	-1.00854		-1.3627	-0.96725		-0.02224	0.65477		-0.08803	0.49967		0.05217	1.22163		-0.06348
1.36067	-0.87619		0.1079	1.43623		-0.21889	1.43797		-1.40985	-0.91993		1.15429	-0.85153		-1.2677	-1.0626		0.11202	0.68698			1.29548	-0.07727		1.11813	-0.87817		1.25279	-1.01615		1.39552	-0.74694		-1.3211	-1.00901		-1.36217	-0.96778		-0.02168	0.65433		-0.08704	0.50108		0.05238	1.22063		-0.06243
1.36112	-0.87544		0.10787	1.4342		-0.21834	1.43776		-1.40948	-0.9203		1.15471	-0.85073		-1.2675	-1.0628		0.11205	0.6856			1.2955	-0.07837		1.11914	-0.87613		1.25352	-1.01497		1.39566	-0.74632		-1.32063	-1.00948		-1.36164	-0.96831		-0.02112	0.65389		-0.08605	0.50249		0.05258	1.21963		-0.06138
1.36157	-0.87469		0.10784	1.43216		-0.2178	1.43755		-1.40911	-0.92067		1.15514	-0.84993		-1.26731	-1.063		0.11208	0.68422			1.29552	-0.07948		1.12016	-0.87408		1.25425	-1.01379		1.3958	-0.7457		-1.32015	-1.00996		-1.36111	-0.96885		-0.02055	0.65344		-0.08505	0.5039		0.05278	1.21863		-0.06033
1.36202	-0.87394		0.1078	1.43012		-0.21725	1.43733		-1.40874	-0.92104		1.15557	-0.84913		-1.26711	-1.0632		0.11211	0.68284			1.29553	-0.08058		1.12118	-0.87203		1.25499	-1.0126		1.39594	-0.74507		-1.31968	-1.01043		-1.36057	-0.96939		-0.01999	0.653		-0.08405	0.5053		0.05298	1.21763		-0.05927
1.36248	-0.87319		0.10776	1.42807		-0.21671	1.43711		-1.40837	-0.92141		1.15601	-0.84833		-1.26691	-1.0634		0.11213	0.68145			1.29553	-0.08169		1.1222	-0.86997		1.25573	-1.01141		1.39609	-0.74445		-1.31921	-1.01091		-1.36004	-0.96992		-0.01943	0.65255		-0.08303	0.50671		0.05317	1.21662		-0.05822
1.36293	-0.87243		0.10772	1.42602		-0.21616	1.43689		-1.408	-0.92178		1.15644	-0.84752		-1.26671	-1.0636		0.11215	0.68005			1.29554	-0.0828		1.12323	-0.86791		1.25646	-1.01022		1.39623	-0.74382		-1.31873	-1.01139		-1.3595	-0.97046		-0.01887	0.65209		-0.08202	0.50812		0.05336	1.21561		-0.05717
1.36339	-0.87168		0.10768	1.42396		-0.21561	1.43667		-1.40763	-0.92215		1.15688	-0.84672		-1.26651	-1.0638		0.11216	0.67866			1.29554	-0.08392		1.12427	-0.86585		1.2572	-1.00902		1.39638	-0.74319		-1.31825	-1.01186		-1.35896	-0.971		-0.01831	0.65164		-0.081	0.50953		0.05354	1.2146		-0.05611
1.36385	-0.87093		0.10763	1.4219		-0.21507	1.43644		-1.40726	-0.92253		1.15732	-0.84591		-1.26631	-1.064		0.11218	0.67726			1.29554	-0.08503		1.1253	-0.86378		1.25795	-1.00782		1.39652	-0.74257		-1.31777	-1.01234		-1.35843	-0.97154		-0.01775	0.65118		-0.07997	0.51094		0.05372	1.21359		-0.05506
1.36432	-0.87017		0.10758	1.41983		-0.21452	1.43621		-1.40688	-0.9229		1.15776	-0.8451		-1.26611	-1.06421		0.11218	0.67586			1.29553	-0.08615		1.12635	-0.86171		1.25869	-1.00662		1.39667	-0.74194		-1.31729	-1.01283		-1.35789	-0.97208		-0.01719	0.65072		-0.07894	0.51234		0.05389	1.21258		-0.054
1.36478	-0.86941		0.10753	1.41776		-0.21398	1.43598		-1.40651	-0.92328		1.15821	-0.84429		-1.2659	-1.06441		0.11219	0.67445			1.29553	-0.08726		1.12739	-0.85964		1.25944	-1.00542		1.39682	-0.74131		-1.31681	-1.01331		-1.35734	-0.97263		-0.01663	0.65025		-0.0779	0.51375		0.05406	1.21156		-0.05295
1.36525	-0.86865		0.10748	1.41568		-0.21343	1.43574		-1.40613	-0.92366		1.15866	-0.84348		-1.2657	-1.06461		0.11219	0.67305			1.29552	-0.08838		1.12844	-0.85756		1.26018	-1.00421		1.39697	-0.74068		-1.31633	-1.01379		-1.3568	-0.97317		-0.01607	0.64979		-0.07685	0.51516		0.05423	1.21054		-0.05189
1.36572	-0.86789		0.10743	1.4136		-0.21289	1.43551		-1.40576	-0.92403		1.1591	-0.84267		-1.2655	-1.06482		0.11218	0.67164			1.2955	-0.08951		1.1295	-0.85548		1.26093	-1.003		1.39713	-0.74004		-1.31585	-1.01427		-1.35626	-0.97372		-0.01552	0.64932		-0.0758	0.51657		0.05439	1.20952		-0.05083
1.36619	-0.86713		0.10737	1.41151		-0.21234	1.43527		-1.40538	-0.92441		1.15956	-0.84186		-1.26529	-1.06502		0.11218	0.67022			1.29548	-0.09063		1.13055	-0.8534		1.26168	-1.00179		1.39728	-0.73941		-1.31537	-1.01476		-1.35571	-0.97426		-0.01496	0.64885		-0.07475	0.51797		0.05455	1.2085		-0.04978
1.36667	-0.86637		0.10731	1.40942		-0.2118	1.43502		-1.405	-0.92479		1.16001	-0.84104		-1.26509	-1.06522		0.11217	0.66881			1.29546	-0.09176		1.13162	-0.85131		1.26243	-1.00058		1.39744	-0.73878		-1.31488	-1.01524		-1.35517	-0.97481		-0.01441	0.64837		-0.07369	0.51938		0.05471	1.20748		-0.04872
1.36714	-0.86561		0.10725	1.40733		-0.21126	1.43478		-1.40462	-0.92517		1.16047	-0.84023		-1.26489	-1.06543		0.11215	0.66739			1.29544	-0.09288		1.13268	-0.84922		1.26319	-0.99937		1.39759	-0.73814		-1.3144	-1.01573		-1.35462	-0.97536		-0.01385	0.6479		-0.07262	0.52079		0.05486	1.20645		-0.04766
1.36762	-0.86484		0.10719	1.40522		-0.21071	1.43453		-1.40424	-0.92555		1.16093	-0.83941		-1.26468	-1.06563		0.11214	0.66597			1.29541	-0.09401		1.13375	-0.84713		1.26394	-0.99815		1.39775	-0.73751		-1.31391	-1.01622		-1.35407	-0.97591		-0.0133	0.64742		-0.07155	0.52219		0.05501	1.20542		-0.04661
1.3681	-0.86408		0.10713	1.40312		-0.21017	1.43428		-1.40386	-0.92594		1.16139	-0.83859		-1.26448	-1.06584		0.11211	0.66454			1.29538	-0.09514		1.13483	-0.84504		1.2647	-0.99693		1.39791	-0.73687		-1.31343	-1.01671		-1.35353	-0.97646		-0.01274	0.64694		-0.07047	0.5236		0.05515	1.20439		-0.04555
1.36858	-0.86331		0.10706	1.40101		-0.20963	1.43402		-1.40348	-0.92632		1.16185	-0.83778		-1.26427	-1.06605		0.11209	0.66312			1.29535	-0.09627		1.1359	-0.84294		1.26546	-0.99571		1.39807	-0.73623		-1.31294	-1.0172		-1.35298	-0.97701		-0.01219	0.64645		-0.06939	0.525		0.05529	1.20336		-0.04449
1.36907	-0.86254		0.10699	1.39889		-0.20908	1.43377		-1.4031	-0.9267		1.16231	-0.83696		-1.26406	-1.06625		0.11206	0.66169			1.29531	-0.09741		1.13698	-0.84084		1.26622	-0.99449		1.39823	-0.73559		-1.31245	-1.01769		-1.35243	-0.97756		-0.01164	0.64597		-0.06831	0.5264		0.05542	1.20233		-0.04343
1.36955	-0.86178		0.10692	1.39678		-0.20854	1.43351		-1.40271	-0.92709		1.16278	-0.83614		-1.26386	-1.06646		0.11203	0.66026			1.29527	-0.09854		1.13807	-0.83874		1.26698	-0.99326		1.3984	-0.73495		-1.31196	-1.01818		-1.35187	-0.97812		-0.01109	0.64548		-0.06722	0.52781		0.05556	1.2013		-0.04237
1.37004	-0.86101		0.10685	1.39465		-0.208	1.43325		-1.40233	-0.92747		1.16325	-0.83531		-1.26365	-1.06667		0.11199	0.65882			1.29523	-0.09968		1.13916	-0.83663		1.26774	-0.99204		1.39856	-0.73432		-1.31147	-1.01867		-1.35132	-0.97867		-0.01054	0.64499		-0.06612	0.52921		0.05568	1.20026		-0.04132
1.37053	-0.86024		0.10677	1.39253		-0.20746	1.43299		-1.40195	-0.92786		1.16372	-0.83449		-1.26344	-1.06688		0.11195	0.65739			1.29518	-0.10082		1.14025	-0.83453		1.26851	-0.99081		1.39873	-0.73367		-1.31098	-1.01916		-1.35077	-0.97923		-0.00999	0.64449		-0.06502	0.53061		0.05581	1.19922		-0.04026
1.37102	-0.85947		0.10669	1.3904		-0.20692	1.43272		-1.40156	-0.92825		1.16419	-0.83367		-1.26324	-1.06709		0.11191	0.65595			1.29513	-0.10196		1.14134	-0.83242		1.26928	-0.98958		1.3989	-0.73303		-1.31049	-1.01966		-1.35021	-0.97978		-0.00944	0.644		-0.06391	0.53201		0.05592	1.19819		-0.0392
1.37151	-0.8587		0.10661	1.38826		-0.20638	1.43245		-1.40117	-0.92863		1.16467	-0.83285		-1.26303	-1.06729		0.11186	0.65451			1.29508	-0.1031		1.14244	-0.83031		1.27004	-0.98835		1.39906	-0.73239		-1.31	-1.02015		-1.34966	-0.98034		-0.0089	0.6435		-0.0628	0.53341		0.05604	1.19715		-0.03814
1.37201	-0.85792		0.10653	1.38613		-0.20584	1.43218		-1.40079	-0.92902		1.16515	-0.83202		-1.26282	-1.0675		0.11181	0.65307			1.29502	-0.10424		1.14355	-0.82819		1.27081	-0.98711		1.39923	-0.73175		-1.3095	-1.02065		-1.3491	-0.9809		-0.00835	0.643		-0.06168	0.53481		0.05615	1.1961		-0.03708
1.37251	-0.85715		0.10645	1.38399		-0.2053	1.43191		-1.4004	-0.92941		1.16562	-0.8312		-1.26261	-1.06771		0.11176	0.65162			1.29496	-0.10538		1.14465	-0.82608		1.27158	-0.98588		1.3994	-0.73111		-1.30901	-1.02114		-1.34855	-0.98146		-0.00781	0.6425		-0.06056	0.53621		0.05626	1.19506		-0.03603
1.37301	-0.85638		0.10636	1.38184		-0.20476	1.43163		-1.40001	-0.9298		1.16611	-0.83037		-1.2624	-1.06792		0.1117	0.65018			1.2949	-0.10653		1.14576	-0.82396		1.27235	-0.98464		1.39958	-0.73046		-1.30851	-1.02164		-1.34799	-0.98202		-0.00726	0.64199		-0.05944	0.5376		0.05636	1.19402		-0.03497
1.37351	-0.85561		0.10628	1.37969		-0.20423	1.43135		-1.39962	-0.93019		1.16659	-0.82955		-1.26219	-1.06813		0.11164	0.64873			1.29484	-0.10767		1.14687	-0.82184		1.27312	-0.9834		1.39975	-0.72982		-1.30802	-1.02214		-1.34743	-0.98258		-0.00672	0.64149		-0.05831	0.539		0.05646	1.19297		-0.03391
1.37401	-0.85483		0.10619	1.37754		-0.20369	1.43107		-1.39923	-0.93058		1.16707	-0.82872		-1.26198	-1.06834		0.11158	0.64728			1.29477	-0.10882		1.14799	-0.81972		1.2739	-0.98216		1.39992	-0.72917		-1.30752	-1.02263		-1.34687	-0.98314		-0.00618	0.64098		-0.05717	0.54039		0.05655	1.19193		-0.03286
1.37451	-0.85406		0.10609	1.37539		-0.20315	1.43079		-1.39884	-0.93097		1.16756	-0.82789		-1.26177	-1.06856		0.11151	0.64583			1.2947	-0.10996		1.14911	-0.8176		1.27467	-0.98092		1.4001	-0.72853		-1.30703	-1.02313		-1.34631	-0.9837		-0.00564	0.64046		-0.05603	0.54179		0.05664	1.19088		-0.0318
1.37502	-0.85328		0.106	1.37323		-0.20262	1.4305		-1.39845	-0.93136		1.16805	-0.82706		-1.26156	-1.06877		0.11144	0.64437			1.29462	-0.11111		1.15023	-0.81547		1.27545	-0.97968		1.40028	-0.72788		-1.30653	-1.02363		-1.34575	-0.98426		-0.0051	0.63995		-0.05489	0.54318		0.05673	1.18983		-0.03074
1.37553	-0.85251		0.1059	1.37107		-0.20208	1.43021		-1.39806	-0.93176		1.16854	-0.82624		-1.26135	-1.06898		0.11136	0.64292			1.29454	-0.11226		1.15136	-0.81335		1.27623	-0.97843		1.40046	-0.72724		-1.30603	-1.02413		-1.34519	-0.98482		-0.00456	0.63943		-0.05374	0.54457		0.05681	1.18878		-0.02969
1.37604	-0.85173		0.10581	1.3689		-0.20155	1.42992		-1.39767	-0.93215		1.16903	-0.82541		-1.26114	-1.06919		0.11128	0.64146			1.29446	-0.11341		1.15249	-0.81122		1.277	-0.97719		1.40064	-0.72659		-1.30553	-1.02463		-1.34463	-0.98539		-0.00403	0.63892		-0.05259	0.54596		0.05689	1.18773		-0.02863
1.37655	-0.85095		0.10571	1.36673		-0.20102	1.42963		-1.39728	-0.93254		1.16953	-0.82458		-1.26093	-1.0694		0.1112	0.64			1.29438	-0.11456		1.15362	-0.80909		1.27778	-0.97594		1.40082	-0.72595		-1.30503	-1.02513		-1.34407	-0.98595		-0.00349	0.6384		-0.05143	0.54735		0.05697	1.18668		-0.02758
1.37706	-0.85018		0.1056	1.36456		-0.20048	1.42933		-1.39688	-0.93294		1.17002	-0.82375		-1.26072	-1.06962		0.11111	0.63854			1.29429	-0.11571		1.15475	-0.80696		1.27856	-0.97469		1.401	-0.7253		-1.30454	-1.02563		-1.34351	-0.98652		-0.00296	0.63787		-0.05027	0.54873		0.05704	1.18562		-0.02653
1.37758	-0.8494		0.1055	1.36239		-0.19995	1.42903		-1.39649	-0.93333		1.17052	-0.82292		-1.2605	-1.06983		0.11102	0.63708			1.2942	-0.11686		1.15589	-0.80483		1.27934	-0.97344		1.40118	-0.72465		-1.30404	-1.02613		-1.34294	-0.98708		-0.00242	0.63735		-0.0491	0.55012		0.0571	1.18457		-0.02547
1.37809	-0.84862		0.10539	1.36021		-0.19942	1.42873		-1.3961	-0.93373		1.17102	-0.82209		-1.26029	-1.07004		0.11093	0.63561			1.29411	-0.11802		1.15703	-0.8027		1.28013	-0.97219		1.40136	-0.724		-1.30354	-1.02664		-1.34238	-0.98765		-0.00189	0.63682		-0.04793	0.5515		0.05716	1.18352		-0.02442
1.37861	-0.84784		0.10528	1.35804		-0.19889	1.42843		-1.3957	-0.93413		1.17152	-0.82126		-1.26008	-1.07026		0.11083	0.63415			1.29401	-0.11917		1.15817	-0.80056		1.28091	-0.97094		1.40155	-0.72335		-1.30303	-1.02714		-1.34181	-0.98821		-0.00136	0.63629		-0.04675	0.55288		0.05722	1.18246		-0.02337
1.37913	-0.84706		0.10517	1.35586		-0.19836	1.42812		-1.39531	-0.93452		1.17203	-0.82043		-1.25987	-1.07047		0.11073	0.63268			1.29391	-0.12033		1.15932	-0.79843		1.28169	-0.96969		1.40174	-0.72271		-1.30253	-1.02764		-1.34125	-0.98878		-0.00083047	0.63576		-0.04557	0.55426		0.05728	1.1814		-0.02232
1.37965	-0.84629		0.10506	1.35367		-0.19783	1.42782		-1.39491	-0.93492		1.17253	-0.81959		-1.25965	-1.07068		0.11063	0.63121			1.2938	-0.12148		1.16047	-0.79629		1.28248	-0.96843		1.40192	-0.72206		-1.30203	-1.02815		-1.34068	-0.98935		-0.000302445	0.63523		-0.04439	0.55564		0.05733	1.18035		-0.02127
1.38017	-0.84551		0.10495	1.35149		-0.1973	1.42751		-1.39452	-0.93532		1.17304	-0.81876		-1.25944	-1.0709		0.11052	0.62975			1.2937	-0.12264		1.16162	-0.79416		1.28326	-0.96718		1.40211	-0.72141		-1.30153	-1.02865		-1.34012	-0.98992		0.000224237	0.6347		-0.0432	0.55701		0.05737	1.17929		-0.02022
1.3807	-0.84473		0.10483	1.3493		-0.19678	1.42719		-1.39412	-0.93571		1.17355	-0.81793		-1.25923	-1.07111		0.11041	0.62828			1.29359	-0.12379		1.16278	-0.79202		1.28405	-0.96592		1.4023	-0.72076		-1.30103	-1.02915		-1.33955	-0.99049		0.000749555	0.63416		-0.04201	0.55839		0.05741	1.17823		-0.01917
1.38122	-0.84395		0.10471	1.34711		-0.19625	1.42688		-1.39372	-0.93611		1.17406	-0.8171		-1.25901	-1.07133		0.1103	0.62681			1.29348	-0.12495		1.16394	-0.78989		1.28484	-0.96467		1.40249	-0.72011		-1.30052	-1.02966		-1.33898	-0.99105		0.00127	0.63362		-0.04081	0.55976		0.05745	1.17717		-0.01812
1.38175	-0.84317		0.10459	1.34492		-0.19573	1.42656		-1.39332	-0.93651		1.17457	-0.81627		-1.2588	-1.07154		0.11018	0.62533			1.29336	-0.1261		1.1651	-0.78775		1.28563	-0.96341		1.40268	-0.71946		-1.30002	-1.03016		-1.33842	-0.99162		0.0018	0.63308		-0.03961	0.56113		0.05748	1.17611		-0.01707
1.38228	-0.84239		0.10447	1.34272		-0.1952	1.42624		-1.39293	-0.93691		1.17508	-0.81544		-1.25858	-1.07176		0.11006	0.62386			1.29324	-0.12726		1.16626	-0.78561		1.28641	-0.96215		1.40288	-0.71881		-1.29952	-1.03067		-1.33785	-0.99219		0.00232	0.63254		-0.03841	0.56249		0.05751	1.17505		-0.01603
1.38281	-0.84161		0.10434	1.34052		-0.19468	1.42592		-1.39253	-0.93731		1.1756	-0.8146		-1.25837	-1.07197		0.10993	0.62239			1.29312	-0.12842		1.16742	-0.78347		1.2872	-0.9609		1.40307	-0.71816		-1.29901	-1.03118		-1.33728	-0.99276		0.00284	0.63199		-0.0372	0.56386		0.05754	1.17399		-0.01498
1.38334	-0.84083		0.10422	1.33833		-0.19416	1.4256		-1.39213	-0.93771		1.17611	-0.81377		-1.25815	-1.07219		0.1098	0.62091			1.29299	-0.12957		1.16859	-0.78134		1.28799	-0.95964		1.40327	-0.71751		-1.29851	-1.03168		-1.33671	-0.99333		0.00335	0.63145		-0.03599	0.56522		0.05756	1.17293		-0.01394
1.38387	-0.84005		0.10409	1.33613		-0.19364	1.42527		-1.39173	-0.93811		1.17663	-0.81294		-1.25794	-1.0724		0.10967	0.61944			1.29287	-0.13073		1.16976	-0.7792		1.28878	-0.95838		1.40346	-0.71686		-1.298	-1.03219		-1.33615	-0.9939		0.00387	0.6309		-0.03477	0.56658		0.05758	1.17187		-0.0129
1.3844	-0.83927		0.10396	1.33392		-0.19312	1.42494		-1.39133	-0.93851		1.17715	-0.81211		-1.25772	-1.07262		0.10953	0.61796			1.29274	-0.13189		1.17093	-0.77706		1.28958	-0.95712		1.40366	-0.71621		-1.2975	-1.03269		-1.33558	-0.99448		0.00439	0.63035		-0.03356	0.56794		0.05759	1.1708		-0.01186
1.38494	-0.83849		0.10383	1.33172		-0.1926	1.42461		-1.39093	-0.93891		1.17767	-0.81128		-1.25751	-1.07283		0.10939	0.61648			1.2926	-0.13305		1.17211	-0.77492		1.29037	-0.95586		1.40386	-0.71556		-1.29699	-1.0332		-1.33501	-0.99505		0.0049	0.6298		-0.03233	0.5693		0.0576	1.16974		-0.01082
1.38547	-0.83771		0.10369	1.32952		-0.19208	1.42428		-1.39053	-0.93931		1.17819	-0.81044		-1.25729	-1.07305		0.10925	0.61501			1.29246	-0.13421		1.17329	-0.77278		1.29116	-0.9546		1.40406	-0.71491		-1.29649	-1.03371		-1.33444	-0.99562		0.00541	0.62925		-0.03111	0.57065		0.0576	1.16868		-0.00978
1.38601	-0.83693		0.10355	1.32731		-0.19156	1.42394		-1.39013	-0.93971		1.17872	-0.80961		-1.25708	-1.07327		0.10911	0.61353			1.29232	-0.13536		1.17447	-0.77064		1.29195	-0.95334		1.40426	-0.71426		-1.29598	-1.03422		-1.33387	-0.99619		0.00592	0.62869		-0.02988	0.572		0.0576	1.16761		-0.00874
1.38655	-0.83615		0.10342	1.3251		-0.19105	1.42361		-1.38973	-0.94012		1.17924	-0.80878		-1.25686	-1.07348		0.10896	0.61205			1.29218	-0.13652		1.17565	-0.76851		1.29275	-0.95207		1.40446	-0.71362		-1.29548	-1.03472		-1.3333	-0.99676		0.00643	0.62813		-0.02864	0.57335		0.0576	1.16655		-0.0077
1.38709	-0.83538		0.10328	1.32289		-0.19053	1.42327		-1.38933	-0.94052		1.17977	-0.80795		-1.25665	-1.0737		0.1088	0.61057			1.29203	-0.13768		1.17683	-0.76637		1.29354	-0.95081		1.40466	-0.71297		-1.29497	-1.03523		-1.33273	-0.99733		0.00694	0.62757		-0.02741	0.5747		0.05759	1.16549		-0.00667
1.38763	-0.8346		0.10313	1.32068		-0.19002	1.42293		-1.38893	-0.94092		1.1803	-0.80712		-1.25643	-1.07392		0.10865	0.60909			1.29188	-0.13884		1.17802	-0.76423		1.29433	-0.94955		1.40487	-0.71232		-1.29447	-1.03574		-1.33216	-0.99791		0.00745	0.62701		-0.02616	0.57604		0.05758	1.16442		-0.00564
1.38818	-0.83382		0.10299	1.31847		-0.18951	1.42258		-1.38853	-0.94132		1.18083	-0.80629		-1.25621	-1.07413		0.10848	0.60761			1.29173	-0.13999		1.17921	-0.76209		1.29513	-0.94829		1.40507	-0.71167		-1.29396	-1.03625		-1.33159	-0.99848		0.00795	0.62645		-0.02492	0.57738		0.05756	1.16336		-0.0046
1.38872	-0.83304		0.10284	1.31626		-0.189	1.42224		-1.38813	-0.94172		1.18136	-0.80546		-1.256	-1.07435		0.10832	0.60613			1.29157	-0.14115		1.1804	-0.75996		1.29592	-0.94703		1.40528	-0.71102		-1.29345	-1.03675		-1.33102	-0.99905		0.00845	0.62589		-0.02367	0.57872		0.05754	1.1623		-0.00357
1.38927	-0.83226		0.10269	1.31405		-0.18849	1.42189		-1.38773	-0.94213		1.18189	-0.80463		-1.25578	-1.07457		0.10815	0.60465			1.29142	-0.14231		1.18159	-0.75782		1.29672	-0.94576		1.40549	-0.71037		-1.29295	-1.03726		-1.33045	-0.99962		0.00895	0.62532		-0.02242	0.58006		0.05752	1.16123		-0.00254
1.38981	-0.83148		0.10254	1.31184		-0.18798	1.42154		-1.38733	-0.94253		1.18242	-0.8038		-1.25557	-1.07479		0.10798	0.60317			1.29125	-0.14346		1.18278	-0.75569		1.29751	-0.9445		1.40569	-0.70972		-1.29244	-1.03777		-1.32988	-1.0002		0.00945	0.62476		-0.02117	0.58139		0.05749	1.16017		-0.00152
1.39036	-0.83071		0.10239	1.30962		-0.18747	1.42119		-1.38693	-0.94293		1.18296	-0.80297		-1.25535	-1.075		0.10781	0.60169			1.29109	-0.14462		1.18398	-0.75355		1.29831	-0.94324		1.4059	-0.70907		-1.29194	-1.03828		-1.32931	-1.00077		0.00995	0.62419		-0.01991	0.58272		0.05746	1.1591		-0.000491494
1.39091	-0.82993		0.10224	1.30741		-0.18697	1.42083		-1.38652	-0.94334		1.1835	-0.80214		-1.25513	-1.07522		0.10763	0.60021			1.29092	-0.14578		1.18518	-0.75142		1.2991	-0.94198		1.40611	-0.70843		-1.29143	-1.03879		-1.32874	-1.00134		0.01044	0.62362		-0.01865	0.58405		0.05742	1.15804		0.000532646
1.39146	-0.82915		0.10208	1.30519		-0.18646	1.42048		-1.38612	-0.94374		1.18403	-0.80131		-1.25492	-1.07544		0.10745	0.59873			1.29075	-0.14693		1.18638	-0.74929		1.2999	-0.94071		1.40632	-0.70778		-1.29092	-1.0393		-1.32817	-1.00191		0.01094	0.62305		-0.01739	0.58537		0.05738	1.15698		0.00156
1.39201	-0.82838		0.10192	1.30298		-0.18596	1.42012		-1.38572	-0.94414		1.18457	-0.80048		-1.2547	-1.07566		0.10727	0.59725			1.29058	-0.14809		1.18758	-0.74716		1.3007	-0.93945		1.40653	-0.70713		-1.29042	-1.0398		-1.3276	-1.00249		0.01143	0.62248		-0.01612	0.58669		0.05733	1.15591		0.00258
1.39256	-0.8276		0.10176	1.30076		-0.18546	1.41976		-1.38532	-0.94455		1.18511	-0.79965		-1.25448	-1.07587		0.10708	0.59577			1.2904	-0.14924		1.18878	-0.74503		1.30149	-0.93819		1.40675	-0.70648		-1.28991	-1.04031		-1.32702	-1.00306		0.01192	0.6219		-0.01485	0.58801		0.05729	1.15485		0.00359
1.39311	-0.82683		0.1016	1.29854		-0.18496	1.41939		-1.38492	-0.94495		1.18565	-0.79883		-1.25427	-1.07609		0.10689	0.59429			1.29022	-0.15039		1.18998	-0.7429		1.30229	-0.93693		1.40696	-0.70584		-1.2894	-1.04082		-1.32645	-1.00363		0.01241	0.62133		-0.01358	0.58932		0.05723	1.15379		0.00461
1.39367	-0.82605		0.10144	1.29633		-0.18446	1.41903		-1.38451	-0.94535		1.1862	-0.798		-1.25405	-1.07631		0.10669	0.59281			1.29004	-0.15155		1.19119	-0.74078		1.30309	-0.93567		1.40717	-0.70519		-1.2889	-1.04133		-1.32588	-1.0042		0.01289	0.62075		-0.0123	0.59064		0.05718	1.15273		0.00563
1.39422	-0.82528		0.10127	1.29411		-0.18396	1.41866		-1.38411	-0.94576		1.18674	-0.79718		-1.25383	-1.07653		0.10649	0.59133			1.28985	-0.1527		1.1924	-0.73865		1.30388	-0.93441		1.40739	-0.70455		-1.28839	-1.04184		-1.32531	-1.00478		0.01338	0.62017		-0.01102	0.59194		0.05711	1.15166		0.00664
1.39478	-0.82451		0.1011	1.29189		-0.18347	1.41829		-1.38371	-0.94616		1.18728	-0.79635		-1.25361	-1.07674		0.10629	0.58985			1.28966	-0.15385		1.19361	-0.73653		1.30468	-0.93315		1.40761	-0.7039		-1.28789	-1.04234		-1.32474	-1.00535		0.01386	0.61959		-0.00974	0.59325		0.05705	1.1506		0.00765
1.39534	-0.82373		0.10093	1.28968		-0.18297	1.41792		-1.38331	-0.94657		1.18783	-0.79553		-1.2534	-1.07696		0.10609	0.58837			1.28947	-0.155		1.19482	-0.7344		1.30548	-0.93189		1.40782	-0.70326		-1.28738	-1.04285		-1.32417	-1.00592		0.01434	0.61901		-0.00846	0.59455		0.05698	1.14954		0.00866
1.39589	-0.82296		0.10076	1.28746		-0.18248	1.41755		-1.38291	-0.94697		1.18838	-0.7947		-1.25318	-1.07718		0.10588	0.58689			1.28927	-0.15615		1.19603	-0.73228		1.30627	-0.93063		1.40804	-0.70261		-1.28688	-1.04336		-1.3236	-1.00649		0.01482	0.61843		-0.00717	0.59585		0.05691	1.14848		0.00967
1.39645	-0.82219		0.10059	1.28524		-0.18199	1.41718		-1.3825	-0.94737		1.18893	-0.79388		-1.25296	-1.0774		0.10567	0.58541			1.28908	-0.1573		1.19724	-0.73017		1.30707	-0.92937		1.40826	-0.70197		-1.28637	-1.04387		-1.32303	-1.00706		0.0153	0.61784		-0.00588	0.59714		0.05683	1.14742		0.01067
1.39701	-0.82142		0.10042	1.28303		-0.1815	1.4168		-1.3821	-0.94778		1.18947	-0.79306		-1.25275	-1.07761		0.10545	0.58394			1.28887	-0.15845		1.19846	-0.72805		1.30786	-0.92811		1.40848	-0.70133		-1.28587	-1.04437		-1.32247	-1.00764		0.01577	0.61726		-0.00459	0.59843		0.05675	1.14636		0.01168
1.39757	-0.82065		0.10024	1.28081		-0.18101	1.41642		-1.3817	-0.94818		1.19002	-0.79224		-1.25253	-1.07783		0.10523	0.58246			1.28867	-0.1596		1.19968	-0.72593		1.30866	-0.92685		1.4087	-0.70068		-1.28536	-1.04488		-1.3219	-1.00821		0.01625	0.61667		-0.0033	0.59972		0.05666	1.1453		0.01268
1.39813	-0.81988		0.10006	1.2786		-0.18052	1.41604		-1.3813	-0.94858		1.19058	-0.79142		-1.25231	-1.07805		0.10501	0.58098			1.28846	-0.16074		1.20089	-0.72382		1.30946	-0.9256		1.40892	-0.70004		-1.28486	-1.04539		-1.32133	-1.00878		0.01672	0.61608		-0.002	0.60101		0.05657	1.14424		0.01368
1.39869	-0.81911		0.09988	1.27638		-0.18004	1.41566		-1.38089	-0.94899		1.19113	-0.7906		-1.2521	-1.07827		0.10479	0.57951			1.28825	-0.16189		1.20211	-0.72171		1.31025	-0.92434		1.40915	-0.6994		-1.28435	-1.04589		-1.32076	-1.00935		0.01719	0.61549		-0.0007006	0.60229		0.05648	1.14318		0.01467
1.39926	-0.81835		0.0997	1.27417		-0.17955	1.41528		-1.38049	-0.94939		1.19168	-0.78978		-1.25188	-1.07848		0.10456	0.57803			1.28804	-0.16303		1.20333	-0.7196		1.31105	-0.92309		1.40937	-0.69876		-1.28385	-1.0464		-1.32019	-1.00992		0.01765	0.6149		0.00060124	0.60356		0.05638	1.14213		0.01567
1.39982	-0.81758		0.09951	1.27196		-0.17907	1.41489		-1.38009	-0.94979		1.19224	-0.78896		-1.25166	-1.0787		0.10433	0.57656			1.28783	-0.16418		1.20455	-0.7175		1.31184	-0.92183		1.40959	-0.69812		-1.28334	-1.0469		-1.31962	-1.01049		0.01812	0.61431		0.00191	0.60484		0.05628	1.14107		0.01666
1.40038	-0.81682		0.09933	1.26974		-0.17859	1.4145		-1.37969	-0.9502		1.19279	-0.78815		-1.25145	-1.07892		0.10409	0.57509			1.28761	-0.16532		1.20577	-0.71539		1.31264	-0.92058		1.40982	-0.69748		-1.28284	-1.04741		-1.31906	-1.01106		0.01858	0.61372		0.00321	0.6061		0.05617	1.14002		0.01765
1.40095	-0.81605		0.09914	1.26753		-0.17811	1.41412		-1.37929	-0.9506		1.19335	-0.78733		-1.25123	-1.07914		0.10385	0.57362			1.28739	-0.16646		1.207	-0.71329		1.31343	-0.91933		1.41004	-0.69684		-1.28234	-1.04791		-1.31849	-1.01163		0.01904	0.61312		0.00452	0.60737		0.05606	1.13896		0.01864
1.40152	-0.81529		0.09895	1.26532		-0.17763	1.41372		-1.37889	-0.951		1.1939	-0.78652		-1.25101	-1.07935		0.10361	0.57215			1.28716	-0.1676		1.20822	-0.71119		1.31422	-0.91807		1.41027	-0.69621		-1.28183	-1.04842		-1.31792	-1.0122		0.0195	0.61253		0.00583	0.60863		0.05595	1.13791		0.01962
1.40208	-0.81453		0.09876	1.26311		-0.17716	1.41333		-1.37848	-0.95141		1.19446	-0.7857		-1.2508	-1.07957		0.10337	0.57068			1.28694	-0.16874		1.20944	-0.7091		1.31502	-0.91682		1.4105	-0.69557		-1.28133	-1.04892		-1.31736	-1.01276		0.01996	0.61193		0.00714	0.60989		0.05583	1.13686		0.02061
1.40265	-0.81376		0.09857	1.26091		-0.17668	1.41294		-1.37808	-0.95181		1.19502	-0.78489		-1.25058	-1.07979		0.10312	0.56921			1.28671	-0.16987		1.21067	-0.707		1.31581	-0.91557		1.41073	-0.69494		-1.28083	-1.04943		-1.31679	-1.01333		0.02041	0.61134		0.00846	0.61114		0.05571	1.1358		0.02159
1.40322	-0.813		0.09837	1.2587		-0.17621	1.41254		-1.37768	-0.95221		1.19558	-0.78408		-1.25037	-1.08		0.10287	0.56774			1.28647	-0.17101		1.2119	-0.70491		1.3166	-0.91433		1.41095	-0.6943		-1.28033	-1.04993		-1.31623	-1.0139		0.02086	0.61074		0.00978	0.61239		0.05558	1.13475		0.02256
1.40378	-0.81224		0.09817	1.25649		-0.17574	1.41214		-1.37728	-0.95261		1.19614	-0.78327		-1.25015	-1.08022		0.10261	0.56628			1.28624	-0.17214		1.21312	-0.70283		1.31739	-0.91308		1.41118	-0.69367		-1.27983	-1.05043		-1.31566	-1.01447		0.02131	0.61014		0.0111	0.61364		0.05545	1.1337		0.02354
1.40435	-0.81149		0.09797	1.25429		-0.17527	1.41174		-1.37688	-0.95302		1.1967	-0.78246		-1.24993	-1.08044		0.10235	0.56481			1.286	-0.17327		1.21435	-0.70074		1.31819	-0.91183		1.41142	-0.69303		-1.27933	-1.05094		-1.3151	-1.01503		0.02176	0.60954		0.01242	0.61488		0.05532	1.13266		0.02451
1.40492	-0.81073		0.09777	1.25209		-0.17481	1.41134		-1.37648	-0.95342		1.19726	-0.78165		-1.24972	-1.08065		0.10209	0.56335			1.28576	-0.1744		1.21558	-0.69866		1.31898	-0.91059		1.41165	-0.6924		-1.27883	-1.05144		-1.31453	-1.0156		0.02221	0.60894		0.01374	0.61611		0.05518	1.13161		0.02548
1.40549	-0.80997		0.09757	1.24989		-0.17434	1.41094		-1.37608	-0.95382		1.19782	-0.78085		-1.2495	-1.08087		0.10183	0.56189			1.28551	-0.17553		1.21681	-0.69658		1.31977	-0.90935		1.41188	-0.69177		-1.27833	-1.05194		-1.31397	-1.01616		0.02265	0.60834		0.01507	0.61735		0.05503	1.13056		0.02645
1.40606	-0.80922		0.09737	1.24769		-0.17388	1.41053		-1.37568	-0.95422		1.19839	-0.78004		-1.24929	-1.08109		0.10156	0.56043			1.28527	-0.17666		1.21804	-0.69451		1.32056	-0.90811		1.41211	-0.69114		-1.27783	-1.05244		-1.31341	-1.01673		0.02309	0.60773		0.01639	0.61857		0.05489	1.12952		0.02741
1.40663	-0.80847		0.09716	1.24549		-0.17342	1.41013		-1.37528	-0.95462		1.19895	-0.77924		-1.24907	-1.0813		0.10129	0.55897			1.28502	-0.17779		1.21927	-0.69243		1.32134	-0.90687		1.41235	-0.69051		-1.27733	-1.05294		-1.31285	-1.01729		0.02353	0.60713		0.01772	0.6198		0.05474	1.12847		0.02838
1.4072	-0.80771		0.09696	1.2433		-0.17296	1.40972		-1.37488	-0.95502		1.19951	-0.77844		-1.24886	-1.08152		0.10102	0.55751			1.28477	-0.17891		1.2205	-0.69036		1.32213	-0.90563		1.41258	-0.68988		-1.27683	-1.05344		-1.31228	-1.01785		0.02397	0.60653		0.01905	0.62102		0.05458	1.12743		0.02933
1.40778	-0.80696		0.09675	1.24111		-0.1725	1.40931		-1.37449	-0.95542		1.20008	-0.77764		-1.24864	-1.08173		0.10074	0.55606			1.28451	-0.18003		1.22173	-0.6883		1.32292	-0.90439		1.41281	-0.68926		-1.27633	-1.05394		-1.31172	-1.01842		0.0244	0.60592		0.02038	0.62223		0.05443	1.12639		0.03029
1.40835	-0.80621		0.09654	1.23891		-0.17204	1.4089		-1.37409	-0.95582		1.20064	-0.77684		-1.24843	-1.08195		0.10046	0.55461			1.28425	-0.18115		1.22296	-0.68624		1.32371	-0.90316		1.41305	-0.68863		-1.27584	-1.05444		-1.31116	-1.01898		0.02483	0.60531		0.02172	0.62344		0.05426	1.12535		0.03124
1.40892	-0.80547		0.09632	1.23673		-0.17159	1.40848		-1.37369	-0.95622		1.20121	-0.77604		-1.24821	-1.08216		0.10017	0.55316			1.28399	-0.18227		1.22419	-0.68418		1.32449	-0.90192		1.41329	-0.688		-1.27534	-1.05494		-1.3106	-1.01954		0.02526	0.60471		0.02305	0.62465		0.0541	1.12431		0.03219
1.40949	-0.80472		0.09611	1.23454		-0.17114	1.40807		-1.37329	-0.95662		1.20178	-0.77525		-1.248	-1.08238		0.09989	0.55171			1.28373	-0.18339		1.22542	-0.68212		1.32528	-0.90069		1.41352	-0.68738		-1.27485	-1.05543		-1.31005	-1.0201		0.02569	0.6041		0.02439	0.62585		0.05393	1.12328		0.03314
1.41007	-0.80397		0.09589	1.23236		-0.17069	1.40765		-1.3729	-0.95702		1.20234	-0.77445		-1.24779	-1.08259		0.0996	0.55026			1.28346	-0.18451		1.22665	-0.68007		1.32606	-0.89946		1.41376	-0.68676		-1.27435	-1.05593		-1.30949	-1.02066		0.02612	0.60349		0.02572	0.62705		0.05375	1.12224		0.03409
1.41064	-0.80323		0.09568	1.23017		-0.17024	1.40724		-1.3725	-0.95741		1.20291	-0.77366		-1.24757	-1.08281		0.0993	0.54881			1.28319	-0.18562		1.22788	-0.67803		1.32685	-0.89823		1.414	-0.68614		-1.27386	-1.05643		-1.30893	-1.02122		0.02654	0.60288		0.02706	0.62824		0.05357	1.12121		0.03503
1.41122	-0.80249		0.09546	1.22799		-0.16979	1.40682		-1.3721	-0.95781		1.20348	-0.77287		-1.24736	-1.08302		0.09901	0.54737			1.28292	-0.18673		1.22911	-0.67598		1.32763	-0.89701		1.41424	-0.68552		-1.27336	-1.05692		-1.30838	-1.02178		0.02696	0.60227		0.0284	0.62943		0.05339	1.12018		0.03597
1.41179	-0.80175		0.09524	1.22582		-0.16935	1.4064		-1.37171	-0.95821		1.20405	-0.77208		-1.24715	-1.08324		0.09871	0.54593			1.28265	-0.18784		1.23035	-0.67395		1.32841	-0.89578		1.41448	-0.6849		-1.27287	-1.05742		-1.30782	-1.02234		0.02738	0.60166		0.02975	0.63061		0.0532	1.11915		0.0369
1.41236	-0.80101		0.09502	1.22364		-0.16891	1.40597		-1.37131	-0.95861		1.20462	-0.77129		-1.24693	-1.08345		0.09841	0.54449			1.28237	-0.18895		1.23158	-0.67191		1.32919	-0.89456		1.41472	-0.68428		-1.27238	-1.05791		-1.30727	-1.02289		0.02779	0.60105		0.03109	0.63179		0.05301	1.11812		0.03783
1.41294	-0.80027		0.09479	1.22147		-0.16847	1.40555		-1.37092	-0.959		1.20519	-0.7705		-1.24672	-1.08366		0.0981	0.54305			1.28209	-0.19005		1.23281	-0.66988		1.32997	-0.89334		1.41496	-0.68366		-1.27189	-1.0584		-1.30671	-1.02345		0.0282	0.60044		0.03243	0.63296		0.05282	1.11709		0.03876
1.41351	-0.79953		0.09457	1.21931		-0.16803	1.40512		-1.37052	-0.9594		1.20576	-0.76972		-1.24651	-1.08388		0.09779	0.54162			1.28181	-0.19115		1.23404	-0.66785		1.33075	-0.89212		1.4152	-0.68305		-1.2714	-1.0589		-1.30616	-1.024		0.02861	0.59982		0.03378	0.63413		0.05262	1.11607		0.03969
1.41409	-0.7988		0.09434	1.21714		-0.16759	1.4047		-1.37013	-0.95979		1.20633	-0.76893		-1.24629	-1.08409		0.09748	0.54019			1.28152	-0.19225		1.23527	-0.66583		1.33152	-0.8909		1.41544	-0.68243		-1.27091	-1.05939		-1.30561	-1.02456		0.02902	0.59921		0.03512	0.63529		0.05242	1.11505		0.04061
1.41466	-0.79807		0.09411	1.21498		-0.16716	1.40427		-1.36974	-0.96019		1.2069	-0.76815		-1.24608	-1.0843		0.09717	0.53876			1.28124	-0.19335		1.23651	-0.66381		1.3323	-0.88969		1.41569	-0.68182		-1.27042	-1.05988		-1.30506	-1.02511		0.02943	0.5986		0.03647	0.63645		0.05222	1.11402		0.04153
1.41524	-0.79734		0.09388	1.21282		-0.16673	1.40384		-1.36934	-0.96058		1.20747	-0.76737		-1.24587	-1.08452		0.09685	0.53733			1.28095	-0.19445		1.23774	-0.6618		1.33308	-0.88848		1.41593	-0.68121		-1.26993	-1.06037		-1.30451	-1.02566		0.02983	0.59798		0.03782	0.6376		0.05201	1.113		0.04245
1.41582	-0.79661		0.09365	1.21066		-0.1663	1.40341		-1.36895	-0.96098		1.20804	-0.7666		-1.24566	-1.08473		0.09653	0.5359			1.28065	-0.19554		1.23897	-0.65979		1.33385	-0.88727		1.41617	-0.6806		-1.26944	-1.06086		-1.30396	-1.02621		0.03023	0.59737		0.03917	0.63875		0.05179	1.11199		0.04336
1.41639	-0.79588		0.09341	1.20851		-0.16587	1.40298		-1.36856	-0.96137		1.20861	-0.76582		-1.24545	-1.08494		0.09621	0.53448			1.28036	-0.19663		1.2402	-0.65779		1.33462	-0.88606		1.41642	-0.67999		-1.26896	-1.06135		-1.30341	-1.02676		0.03063	0.59675		0.04052	0.63989		0.05157	1.11097		0.04427
1.41697	-0.79515		0.09318	1.20636		-0.16544	1.40254		-1.36817	-0.96176		1.20918	-0.76505		-1.24524	-1.08515		0.09588	0.53306			1.28006	-0.19772		1.24143	-0.65579		1.33539	-0.88486		1.41666	-0.67938		-1.26847	-1.06183		-1.30286	-1.02731		0.03102	0.59614		0.04187	0.64103		0.05135	1.10996		0.04517
1.41754	-0.79443		0.09294	1.20422		-0.16502	1.40211		-1.36778	-0.96215		1.20976	-0.76428		-1.24503	-1.08536		0.09555	0.53165			1.27976	-0.1988		1.24266	-0.6538		1.33616	-0.88365		1.41691	-0.67878		-1.26799	-1.06232		-1.30232	-1.02786		0.03142	0.59552		0.04322	0.64216		0.05113	1.10895		0.04608
1.41812	-0.79371		0.0927	1.20207		-0.1646	1.40167		-1.36739	-0.96254		1.21033	-0.76351		-1.24482	-1.08557		0.09522	0.53023			1.27946	-0.19989		1.24389	-0.65181		1.33693	-0.88245		1.41716	-0.67818		-1.2675	-1.0628		-1.30177	-1.02841		0.03181	0.5949		0.04457	0.64329		0.0509	1.10794		0.04697
1.41869	-0.79299		0.09246	1.19994		-0.16418	1.40123		-1.367	-0.96294		1.2109	-0.76274		-1.24461	-1.08578		0.09488	0.52882			1.27915	-0.20097		1.24512	-0.64982		1.3377	-0.88126		1.4174	-0.67757		-1.26702	-1.06329		-1.30123	-1.02895		0.03219	0.59429		0.04592	0.64441		0.05067	1.10693		0.04787
1.41927	-0.79227		0.09222	1.1978		-0.16376	1.4008		-1.36661	-0.96333		1.21147	-0.76197		-1.2444	-1.08599		0.09454	0.52741			1.27884	-0.20205		1.24634	-0.64784		1.33847	-0.88006		1.41765	-0.67697		-1.26654	-1.06377		-1.30068	-1.0295		0.03258	0.59367		0.04728	0.64553		0.05043	1.10593		0.04876
1.41985	-0.79155		0.09198	1.19567		-0.16335	1.40036		-1.36622	-0.96371		1.21205	-0.76121		-1.24419	-1.0862		0.0942	0.52601			1.27853	-0.20312		1.24757	-0.64587		1.33923	-0.87887		1.4179	-0.67637		-1.26606	-1.06425		-1.30014	-1.03004		0.03296	0.59305		0.04863	0.64664		0.05019	1.10492		0.04965
1.42042	-0.79084		0.09174	1.19354		-0.16294	1.39991		-1.36584	-0.9641		1.21262	-0.76045		-1.24398	-1.08641		0.09386	0.5246			1.27822	-0.20419		1.2488	-0.6439		1.34	-0.87768		1.41815	-0.67577		-1.26558	-1.06474		-1.2996	-1.03058		0.03334	0.59243		0.04998	0.64774		0.04994	1.10392		0.05053
1.421	-0.79012		0.09149	1.19142		-0.16253	1.39947		-1.36545	-0.96449		1.21319	-0.75969		-1.24377	-1.08662		0.09351	0.5232			1.2779	-0.20526		1.25002	-0.64193		1.34076	-0.87649		1.41839	-0.67518		-1.2651	-1.06522		-1.29906	-1.03113		0.03372	0.59181		0.05134	0.64884		0.0497	1.10293		0.05141
1.42157	-0.78941		0.09124	1.1893		-0.16212	1.39903		-1.36506	-0.96488		1.21377	-0.75893		-1.24356	-1.08683		0.09316	0.52181			1.27758	-0.20633		1.25125	-0.63998		1.34152	-0.87531		1.41864	-0.67458		-1.26462	-1.0657		-1.29852	-1.03167		0.03409	0.5912		0.05269	0.64994		0.04944	1.10193		0.05229
1.42215	-0.7887		0.09099	1.18719		-0.16171	1.39858		-1.36468	-0.96526		1.21434	-0.75818		-1.24336	-1.08704		0.09281	0.52041			1.27726	-0.20739		1.25247	-0.63802		1.34228	-0.87412		1.41889	-0.67399		-1.26414	-1.06617		-1.29799	-1.0322		0.03446	0.59058		0.05405	0.65103		0.04919	1.10094		0.05316
1.42272	-0.788		0.09074	1.18508		-0.16131	1.39814		-1.36429	-0.96565		1.21491	-0.75742		-1.24315	-1.08725		0.09245	0.51902			1.27694	-0.20846		1.2537	-0.63608		1.34304	-0.87294		1.41914	-0.6734		-1.26367	-1.06665		-1.29745	-1.03274		0.03483	0.58996		0.0554	0.65211		0.04893	1.09994		0.05403
1.4233	-0.78729		0.09049	1.18297		-0.16091	1.39769		-1.36391	-0.96604		1.21549	-0.75667		-1.24294	-1.08745		0.09209	0.51764			1.27661	-0.20951		1.25492	-0.63413		1.34379	-0.87177		1.41939	-0.67281		-1.26319	-1.06713		-1.29692	-1.03328		0.0352	0.58934		0.05676	0.65319		0.04866	1.09896		0.0549
1.42387	-0.78659		0.09024	1.18087		-0.16051	1.39724		-1.36353	-0.96642		1.21606	-0.75592		-1.24274	-1.08766		0.09173	0.51625			1.27629	-0.21057		1.25614	-0.6322		1.34455	-0.87059		1.41964	-0.67222		-1.26272	-1.0676		-1.29638	-1.03381		0.03556	0.58872		0.05811	0.65426		0.0484	1.09797		0.05576
1.42445	-0.78589		0.08998	1.17877		-0.16012	1.39679		-1.36315	-0.9668		1.21663	-0.75518		-1.24253	-1.08787		0.09137	0.51487			1.27595	-0.21162		1.25736	-0.63027		1.3453	-0.86942		1.4199	-0.67164		-1.26225	-1.06808		-1.29585	-1.03435		0.03592	0.5881		0.05947	0.65532		0.04813	1.09699		0.05662
1.42502	-0.78519		0.08973	1.17668		-0.15972	1.39634		-1.36276	-0.96719		1.21721	-0.75443		-1.24233	-1.08807		0.091	0.51349			1.27562	-0.21267		1.25858	-0.62834		1.34605	-0.86826		1.42015	-0.67105		-1.26178	-1.06855		-1.29532	-1.03488		0.03628	0.58748		0.06083	0.65638		0.04785	1.09601		0.05747
1.4256	-0.7845		0.08947	1.17459		-0.15933	1.39589		-1.36238	-0.96757		1.21778	-0.75369		-1.24212	-1.08828		0.09063	0.51212			1.27529	-0.21372		1.2598	-0.62642		1.3468	-0.86709		1.4204	-0.67047		-1.26131	-1.06902		-1.29479	-1.03541		0.03663	0.58686		0.06218	0.65744		0.04757	1.09503		0.05832
1.42617	-0.7838		0.08921	1.1725		-0.15894	1.39543		-1.362	-0.96795		1.21835	-0.75295		-1.24192	-1.08849		0.09026	0.51075			1.27495	-0.21476		1.26102	-0.62451		1.34755	-0.86593		1.42065	-0.66989		-1.26084	-1.06949		-1.29426	-1.03594		0.03698	0.58624		0.06354	0.65849		0.04729	1.09405		0.05917
1.42675	-0.78311		0.08895	1.17043		-0.15856	1.39498		-1.36163	-0.96833		1.21893	-0.75222		-1.24171	-1.08869		0.08988	0.50938			1.27461	-0.2158		1.26223	-0.62261		1.34829	-0.86477		1.42091	-0.66931		-1.26037	-1.06996		-1.29374	-1.03647		0.03733	0.58562		0.06489	0.65953		0.04701	1.09308		0.06001
1.42732	-0.78242		0.08869	1.16835		-0.15817	1.39452		-1.36125	-0.96871		1.2195	-0.75148		-1.24151	-1.0889		0.08951	0.50802			1.27427	-0.21684		1.26345	-0.6207		1.34904	-0.86362		1.42116	-0.66873		-1.25991	-1.07043		-1.29321	-1.037		0.03768	0.585		0.06625	0.66056		0.04672	1.09211		0.06085
1.42789	-0.78174		0.08842	1.16628		-0.15779	1.39407		-1.36087	-0.96909		1.22007	-0.75075		-1.2413	-1.0891		0.08913	0.50666			1.27392	-0.21787		1.26466	-0.61881		1.34978	-0.86247		1.42141	-0.66816		-1.25944	-1.07089		-1.29269	-1.03752		0.03802	0.58438		0.0676	0.66159		0.04642	1.09114		0.06168
1.42847	-0.78105		0.08816	1.16422		-0.15741	1.39361		-1.3605	-0.96946		1.22064	-0.75002		-1.2411	-1.0893		0.08874	0.5053			1.27357	-0.2189		1.26588	-0.61692		1.35052	-0.86132		1.42167	-0.66759		-1.25898	-1.07136		-1.29217	-1.03805		0.03836	0.58376		0.06896	0.66262		0.04613	1.09018		0.06251
1.42904	-0.78037		0.08789	1.16216		-0.15703	1.39315		-1.36012	-0.96984		1.22122	-0.7493		-1.2409	-1.08951		0.08836	0.50395			1.27322	-0.21993		1.26709	-0.61504		1.35126	-0.86017		1.42192	-0.66702		-1.25852	-1.07182		-1.29164	-1.03857		0.0387	0.58314		0.07031	0.66364		0.04583	1.08921		0.06334
1.42961	-0.77969		0.08763	1.16011		-0.15666	1.39269		-1.35975	-0.97022		1.22179	-0.74857		-1.2407	-1.08971		0.08797	0.5026			1.27287	-0.22095		1.2683	-0.61317		1.352	-0.85903		1.42218	-0.66645		-1.25806	-1.07229		-1.29112	-1.03909		0.03904	0.58252		0.07167	0.66465		0.04552	1.08826		0.06416
1.43018	-0.77901		0.08736	1.15806		-0.15629	1.39223		-1.35937	-0.97059		1.22236	-0.74785		-1.2405	-1.08991		0.08758	0.50126			1.27252	-0.22197		1.2695	-0.6113		1.35273	-0.85789		1.42243	-0.66588		-1.2576	-1.07275		-1.29061	-1.03961		0.03937	0.5819		0.07302	0.66565		0.04521	1.0873		0.06498
1.43075	-0.77834		0.08709	1.15601		-0.15592	1.39177		-1.359	-0.97096		1.22293	-0.74713		-1.2403	-1.09011		0.08718	0.49992			1.27216	-0.22299		1.27071	-0.60943		1.35346	-0.85676		1.42269	-0.66531		-1.25714	-1.07321		-1.29009	-1.04013		0.0397	0.58128		0.07437	0.66665		0.0449	1.08635		0.06579
1.43132	-0.77767		0.08682	1.15398		-0.15555	1.39131		-1.35863	-0.97134		1.2235	-0.74642		-1.2401	-1.09031		0.08679	0.49858			1.2718	-0.224		1.27191	-0.60758		1.35419	-0.85563		1.42294	-0.66475		-1.25668	-1.07367		-1.28958	-1.04065		0.04002	0.58066		0.07572	0.66765		0.04459	1.0854		0.0666
1.43189	-0.777		0.08654	1.15195		-0.15519	1.39085		-1.35826	-0.97171		1.22407	-0.7457		-1.2399	-1.09051		0.08639	0.49725			1.27144	-0.22501		1.27312	-0.60573		1.35492	-0.8545		1.4232	-0.66419		-1.25622	-1.07412		-1.28906	-1.04116		0.04035	0.58004		0.07708	0.66864		0.04427	1.08445		0.06741
1.43246	-0.77633		0.08627	1.14992		-0.15483	1.39038		-1.35789	-0.97208		1.22465	-0.74499		-1.2397	-1.09071		0.08598	0.49592			1.27108	-0.22601		1.27432	-0.60389		1.35565	-0.85338		1.42346	-0.66363		-1.25577	-1.07458		-1.28855	-1.04168		0.04067	0.57942		0.07843	0.66962		0.04395	1.08351		0.06821
1.43303	-0.77566		0.08599	1.1479		-0.15447	1.38992		-1.35752	-0.97245		1.22522	-0.74428		-1.2395	-1.09091		0.08558	0.4946			1.27071	-0.22702		1.27552	-0.60205		1.35638	-0.85225		1.42371	-0.66307		-1.25532	-1.07503		-1.28804	-1.04219		0.04098	0.5788		0.07978	0.67059		0.04362	1.08256		0.069
1.4336	-0.775		0.08572	1.14588		-0.15411	1.38945		-1.35715	-0.97282		1.22579	-0.74358		-1.2393	-1.09111		0.08517	0.49328			1.27034	-0.22802		1.27672	-0.60022		1.3571	-0.85114		1.42397	-0.66252		-1.25487	-1.07549		-1.28753	-1.0427		0.0413	0.57819		0.08113	0.67156		0.04329	1.08163		0.06979
1.43417	-0.77434		0.08544	1.14387		-0.15376	1.38899		-1.35679	-0.97319		1.22636	-0.74288		-1.2391	-1.09131		0.08476	0.49196			1.26997	-0.22901		1.27791	-0.5984		1.35782	-0.85002		1.42423	-0.66197		-1.25442	-1.07594		-1.28702	-1.04321		0.04161	0.57757		0.08248	0.67252		0.04296	1.08069		0.07058
1.43473	-0.77368		0.08516	1.14187		-0.15341	1.38852		-1.35642	-0.97355		1.22692	-0.74218		-1.23891	-1.09151		0.08435	0.49065			1.2696	-0.23		1.27911	-0.59659		1.35854	-0.84892		1.42449	-0.66142		-1.25397	-1.07639		-1.28652	-1.04372		0.04192	0.57695		0.08382	0.67348		0.04262	1.07976		0.07136
1.4353	-0.77303		0.08488	1.13987		-0.15306	1.38805		-1.35606	-0.97392		1.22749	-0.74148		-1.23871	-1.0917		0.08394	0.48935			1.26923	-0.23099		1.2803	-0.59478		1.35925	-0.84781		1.42474	-0.66087		-1.25352	-1.07684		-1.28601	-1.04422		0.04222	0.57633		0.08517	0.67442		0.04228	1.07883		0.07214
1.43587	-0.77238		0.0846	1.13788		-0.15271	1.38759		-1.35569	-0.97428		1.22806	-0.74078		-1.23851	-1.0919		0.08352	0.48804			1.26885	-0.23197		1.28149	-0.59298		1.35997	-0.84671		1.425	-0.66032		-1.25308	-1.07728		-1.28551	-1.04473		0.04253	0.57571		0.08652	0.67537		0.04194	1.07791		0.07292
1.43643	-0.77173		0.08432	1.1359		-0.15237	1.38712		-1.35533	-0.97465		1.22863	-0.74009		-1.23832	-1.0921		0.0831	0.48675			1.26847	-0.23295		1.28268	-0.59119		1.36068	-0.84561		1.42526	-0.65978		-1.25263	-1.07773		-1.28501	-1.04523		0.04282	0.5751		0.08786	0.6763		0.04159	1.07699		0.07368
1.437	-0.77108		0.08403	1.13392		-0.15203	1.38665		-1.35497	-0.97501		1.2292	-0.73941		-1.23813	-1.09229		0.08268	0.48545			1.26809	-0.23393		1.28386	-0.5894		1.36139	-0.84452		1.42552	-0.65924		-1.25219	-1.07817		-1.28451	-1.04573		0.04312	0.57448		0.08921	0.67723		0.04124	1.07607		0.07445
1.43756	-0.77044		0.08375	1.13195		-0.15169	1.38617		-1.35461	-0.97537		1.22976	-0.73872		-1.23793	-1.09249		0.08225	0.48416			1.26771	-0.2349		1.28505	-0.58763		1.3621	-0.84343		1.42578	-0.6587		-1.25175	-1.07862		-1.28402	-1.04623		0.04341	0.57386		0.09055	0.67815		0.04089	1.07515		0.07521
1.43812	-0.7698		0.08346	1.12998		-0.15136	1.3857		-1.35425	-0.97573		1.23033	-0.73804		-1.23774	-1.09268		0.08183	0.48288			1.26732	-0.23587		1.28623	-0.58586		1.3628	-0.84234		1.42604	-0.65816		-1.25131	-1.07906		-1.28352	-1.04672		0.0437	0.57325		0.09189	0.67907		0.04053	1.07424		0.07596
1.43868	-0.76916		0.08317	1.12802		-0.15103	1.38523		-1.3539	-0.97609		1.23089	-0.73736		-1.23755	-1.09287		0.0814	0.4816			1.26693	-0.23683		1.28741	-0.58409		1.36351	-0.84126		1.42629	-0.65762		-1.25087	-1.0795		-1.28303	-1.04722		0.04399	0.57263		0.09323	0.67998		0.04017	1.07333		0.07671
1.43925	-0.76853		0.08288	1.12607		-0.1507	1.38476		-1.35354	-0.97645		1.23146	-0.73668		-1.23735	-1.09307		0.08096	0.48032			1.26654	-0.23779		1.28859	-0.58234		1.36421	-0.84018		1.42655	-0.65709		-1.25044	-1.07993		-1.28254	-1.04771		0.04427	0.57202		0.09457	0.68088		0.03981	1.07243		0.07746
1.43981	-0.76789		0.08259	1.12412		-0.15037	1.38428		-1.35318	-0.9768		1.23202	-0.73601		-1.23716	-1.09326		0.08053	0.47905			1.26615	-0.23875		1.28976	-0.58059		1.3649	-0.83911		1.42681	-0.65656		-1.25	-1.08037		-1.28205	-1.0482		0.04456	0.5714		0.09591	0.68177		0.03944	1.07153		0.0782
1.44037	-0.76726		0.0823	1.12218		-0.15005	1.38381		-1.35283	-0.97716		1.23259	-0.73534		-1.23697	-1.09345		0.08009	0.47779			1.26576	-0.2397		1.29093	-0.57885		1.3656	-0.83804		1.42707	-0.65603		-1.24957	-1.0808		-1.28156	-1.04869		0.04483	0.57079		0.09724	0.68266		0.03907	1.07063		0.07894
1.44092	-0.76664		0.08201	1.12025		-0.14973	1.38334		-1.35248	-0.97751		1.23315	-0.73467		-1.23678	-1.09364		0.07965	0.47653			1.26536	-0.24065		1.2921	-0.57712		1.36629	-0.83697		1.42733	-0.65551		-1.24914	-1.08124		-1.28107	-1.04918		0.04511	0.57018		0.09858	0.68354		0.03869	1.06974		0.07967
1.44148	-0.76601		0.08172	1.11833		-0.14941	1.38286		-1.35213	-0.97786		1.23371	-0.73401		-1.23659	-1.09383		0.07921	0.47527			1.26497	-0.24159		1.29327	-0.5754		1.36698	-0.83591		1.42759	-0.65499		-1.24871	-1.08167		-1.28059	-1.04967		0.04538	0.56956		0.09991	0.68442		0.03832	1.06885		0.0804
1.44204	-0.76539		0.08142	1.11641		-0.14909	1.38238		-1.35178	-0.97822		1.23427	-0.73335		-1.2364	-1.09402		0.07877	0.47402			1.26457	-0.24253		1.29444	-0.57368		1.36767	-0.83486		1.42785	-0.65447		-1.24828	-1.0821		-1.28011	-1.05015		0.04565	0.56895		0.10124	0.68528		0.03793	1.06796		0.08112
1.4426	-0.76478		0.08113	1.11449		-0.14878	1.38191		-1.35143	-0.97857		1.23483	-0.73269		-1.23621	-1.09421		0.07832	0.47278			1.26417	-0.24346		1.2956	-0.57197		1.36836	-0.8338		1.42811	-0.65395		-1.24785	-1.08253		-1.27963	-1.05063		0.04591	0.56834		0.10257	0.68614		0.03755	1.06708		0.08183
1.44315	-0.76416		0.08083	1.11259		-0.14847	1.38143		-1.35108	-0.97891		1.23539	-0.73204		-1.23603	-1.0944		0.07788	0.47153			1.26376	-0.24439		1.29676	-0.57028		1.36904	-0.83276		1.42837	-0.65343		-1.24743	-1.08295		-1.27915	-1.05111		0.04617	0.56773		0.1039	0.687		0.03716	1.0662		0.08255
1.4437	-0.76355		0.08053	1.11069		-0.14816	1.38095		-1.35073	-0.97926		1.23595	-0.73139		-1.23584	-1.09458		0.07743	0.4703			1.26336	-0.24532		1.29792	-0.56858		1.36972	-0.83171		1.42863	-0.65292		-1.24701	-1.08338		-1.27867	-1.05159		0.04643	0.56712		0.10523	0.68784		0.03677	1.06533		0.08325
1.44426	-0.76294		0.08024	1.1088		-0.14786	1.38048		-1.35039	-0.97961		1.23651	-0.73074		-1.23565	-1.09477		0.07697	0.46907			1.26295	-0.24624		1.29907	-0.5669		1.3704	-0.83067		1.42889	-0.65241		-1.24659	-1.0838		-1.2782	-1.05207		0.04669	0.56651		0.10655	0.68868		0.03638	1.06445		0.08396
1.44481	-0.76234		0.07994	1.10692		-0.14756	1.38		-1.35004	-0.97995		1.23707	-0.73009		-1.23547	-1.09496		0.07652	0.46784			1.26254	-0.24716		1.30023	-0.56523		1.37107	-0.82964		1.42915	-0.6519		-1.24617	-1.08422		-1.27773	-1.05254		0.04694	0.5659		0.10787	0.68952		0.03598	1.06359		0.08465
1.44536	-0.76173		0.07963	1.10504		-0.14726	1.37952		-1.3497	-0.9803		1.23763	-0.72945		-1.23528	-1.09514		0.07606	0.46662			1.26213	-0.24807		1.30138	-0.56356		1.37175	-0.82861		1.42941	-0.65139		-1.24575	-1.08464		-1.27726	-1.05301		0.04719	0.56529		0.1092	0.69034		0.03558	1.06272		0.08535
1.44591	-0.76113		0.07933	1.10318		-0.14696	1.37904		-1.34936	-0.98064		1.23818	-0.72882		-1.2351	-1.09533		0.0756	0.46541			1.26172	-0.24898		1.30252	-0.5619		1.37242	-0.82758		1.42967	-0.65089		-1.24533	-1.08505		-1.27679	-1.05348		0.04744	0.56469		0.11052	0.69116		0.03517	1.06186		0.08603
1.44646	-0.76054		0.07903	1.10132		-0.14667	1.37856		-1.34902	-0.98098		1.23874	-0.72818		-1.23492	-1.09551		0.07514	0.4642			1.2613	-0.24988		1.30367	-0.56025		1.37308	-0.82656		1.42993	-0.65039		-1.24492	-1.08547		-1.27632	-1.05395		0.04768	0.56408		0.11183	0.69197		0.03477	1.06101		0.08671
1.44701	-0.75995		0.07873	1.09946		-0.14638	1.37808		-1.34868	-0.98132		1.23929	-0.72755		-1.23473	-1.09569		0.07468	0.463			1.26089	-0.25078		1.30481	-0.55861		1.37375	-0.82555		1.43019	-0.64989		-1.24451	-1.08588		-1.27586	-1.05442		0.04792	0.56348		0.11315	0.69277		0.03436	1.06016		0.08739
1.44755	-0.75936		0.07842	1.09762		-0.14609	1.3776		-1.34834	-0.98166		1.23984	-0.72692		-1.23455	-1.09588		0.07421	0.4618			1.26047	-0.25167		1.30595	-0.55698		1.37441	-0.82454		1.43046	-0.6494		-1.2441	-1.08629		-1.2754	-1.05488		0.04815	0.56287		0.11446	0.69357		0.03394	1.05931		0.08806
1.4481	-0.75877		0.07812	1.09578		-0.14581	1.37712		-1.34801	-0.982		1.2404	-0.7263		-1.23437	-1.09606		0.07374	0.4606			1.26005	-0.25256		1.30708	-0.55536		1.37507	-0.82353		1.43072	-0.64891		-1.24369	-1.0867		-1.27494	-1.05534		0.04839	0.56227		0.11577	0.69436		0.03353	1.05847		0.08873
1.44864	-0.75819		0.07781	1.09395		-0.14553	1.37664		-1.34767	-0.98233		1.24095	-0.72568		-1.23419	-1.09624		0.07327	0.45942			1.25963	-0.25345		1.30821	-0.55374		1.37572	-0.82253		1.43098	-0.64842		-1.24329	-1.08711		-1.27448	-1.0558		0.04862	0.56167		0.11708	0.69514		0.03311	1.05763		0.08939
1.44919	-0.75761		0.0775	1.09213		-0.14525	1.37616		-1.34734	-0.98267		1.2415	-0.72506		-1.23401	-1.09642		0.0728	0.45823			1.2592	-0.25433		1.30934	-0.55214		1.37638	-0.82153		1.43124	-0.64793		-1.24288	-1.08752		-1.27402	-1.05626		0.04884	0.56106		0.11839	0.69591		0.03268	1.05679		0.09005
1.44973	-0.75703		0.07719	1.09031		-0.14498	1.37567		-1.34701	-0.983		1.24205	-0.72445		-1.23383	-1.0966		0.07233	0.45706			1.25878	-0.25521		1.31047	-0.55054		1.37703	-0.82054		1.4315	-0.64745		-1.24248	-1.08792		-1.27357	-1.05671		0.04907	0.56046		0.11969	0.69668		0.03226	1.05596		0.0907
1.45027	-0.75646		0.07688	1.08851		-0.1447	1.37519		-1.34668	-0.98333		1.24259	-0.72384		-1.23366	-1.09678		0.07185	0.45589			1.25835	-0.25608		1.31159	-0.54895		1.37767	-0.81956		1.43176	-0.64696		-1.24208	-1.08832		-1.27312	-1.05716		0.04929	0.55986		0.12099	0.69744		0.03183	1.05513		0.09134
1.45081	-0.75589		0.07657	1.08671		-0.14443	1.37471		-1.34635	-0.98366		1.24314	-0.72323		-1.23348	-1.09695		0.07137	0.45472			1.25792	-0.25694		1.31271	-0.54737		1.37832	-0.81857		1.43202	-0.64649		-1.24168	-1.08872		-1.27267	-1.05762		0.0495	0.55926		0.12229	0.69819		0.03139	1.05431		0.09198
1.45135	-0.75532		0.07626	1.08492		-0.14417	1.37423		-1.34602	-0.98399		1.24369	-0.72263		-1.2333	-1.09713		0.07089	0.45356			1.25749	-0.2578		1.31383	-0.54581		1.37896	-0.8176		1.43228	-0.64601		-1.24128	-1.08912		-1.27222	-1.05806		0.04972	0.55867		0.12359	0.69893		0.03096	1.05349		0.09262
1.45188	-0.75476		0.07595	1.08314		-0.1439	1.37374		-1.3457	-0.98432		1.24423	-0.72203		-1.23313	-1.09731		0.07041	0.45241			1.25706	-0.25866		1.31494	-0.54425		1.3796	-0.81663		1.43254	-0.64554		-1.24089	-1.08952		-1.27178	-1.05851		0.04993	0.55807		0.12488	0.69967		0.03052	1.05268		0.09325
1.45242	-0.7542		0.07563	1.08137		-0.14364	1.37326		-1.34537	-0.98464		1.24477	-0.72144		-1.23295	-1.09748		0.06992	0.45126			1.25662	-0.25951		1.31605	-0.54269		1.38023	-0.81566		1.4328	-0.64507		-1.2405	-1.08991		-1.27134	-1.05895		0.05013	0.55747		0.12617	0.7004		0.03008	1.05187		0.09387
1.45295	-0.75364		0.07532	1.0796		-0.14339	1.37278		-1.34505	-0.98497		1.24532	-0.72084		-1.23278	-1.09766		0.06944	0.45012			1.25619	-0.26036		1.31715	-0.54115		1.38087	-0.8147		1.43306	-0.6446		-1.24011	-1.0903		-1.2709	-1.0594		0.05033	0.55688		0.12746	0.70112		0.02963	1.05106		0.09449
1.45349	-0.75309		0.07501	1.07785		-0.14313	1.37229		-1.34473	-0.98529		1.24586	-0.72026		-1.2326	-1.09783		0.06895	0.44899			1.25575	-0.2612		1.31826	-0.53962		1.3815	-0.81374		1.43332	-0.64413		-1.23972	-1.09069		-1.27046	-1.05983		0.05053	0.55628		0.12875	0.70183		0.02919	1.05026		0.09511
1.45402	-0.75254		0.07469	1.0761		-0.14288	1.37181		-1.34441	-0.98561		1.2464	-0.71967		-1.23243	-1.098		0.06846	0.44786			1.25531	-0.26204		1.31936	-0.5381		1.38212	-0.81279		1.43358	-0.64367		-1.23933	-1.09108		-1.27003	-1.06027		0.05073	0.55569		0.13003	0.70254		0.02873	1.04947		0.09572
1.45455	-0.75199		0.07437	1.07436		-0.14263	1.37133		-1.34409	-0.98593		1.24694	-0.71909		-1.23226	-1.09818		0.06797	0.44673			1.25487	-0.26287		1.32045	-0.53658		1.38275	-0.81184		1.43384	-0.64321		-1.23895	-1.09146		-1.26959	-1.06071		0.05092	0.5551		0.13131	0.70324		0.02828	1.04867		0.09632
1.45508	-0.75145		0.07406	1.07263		-0.14239	1.37084		-1.34378	-0.98625		1.24747	-0.71851		-1.23209	-1.09835		0.06748	0.44562			1.25443	-0.26369		1.32154	-0.53508		1.38337	-0.8109		1.4341	-0.64276		-1.23857	-1.09185		-1.26916	-1.06114		0.05111	0.55451		0.13259	0.70393		0.02782	1.04789		0.09692
1.4556	-0.75091		0.07374	1.07091		-0.14215	1.37036		-1.34346	-0.98656		1.24801	-0.71794		-1.23192	-1.09852		0.06698	0.44451			1.25398	-0.26451		1.32263	-0.53358		1.38398	-0.80997		1.43436	-0.6423		-1.23819	-1.09223		-1.26873	-1.06157		0.0513	0.55392		0.13387	0.70461		0.02736	1.0471		0.09751
1.45613	-0.75037		0.07342	1.0692		-0.14191	1.36988		-1.34315	-0.98688		1.24855	-0.71737		-1.23175	-1.09869		0.06648	0.4434			1.25354	-0.26533		1.32372	-0.5321		1.3846	-0.80904		1.43462	-0.64185		-1.23781	-1.09261		-1.26831	-1.062		0.05148	0.55333		0.13514	0.70529		0.0269	1.04632		0.09809
1.45665	-0.74984		0.0731	1.06749		-0.14167	1.36939		-1.34284	-0.98719		1.24908	-0.71681		-1.23158	-1.09886		0.06598	0.4423			1.25309	-0.26614		1.3248	-0.53062		1.38521	-0.80811		1.43488	-0.64141		-1.23743	-1.09299		-1.26788	-1.06242		0.05166	0.55275		0.13641	0.70596		0.02644	1.04555		0.09867
1.45718	-0.74931		0.07278	1.0658		-0.14144	1.36891		-1.34253	-0.9875		1.24961	-0.71624		-1.23142	-1.09902		0.06548	0.44121			1.25264	-0.26695		1.32588	-0.52916		1.38581	-0.80719		1.43514	-0.64096		-1.23706	-1.09336		-1.26746	-1.06284		0.05184	0.55216		0.13768	0.70661		0.02597	1.04478		0.09925
1.4577	-0.74879		0.07246	1.06411		-0.14121	1.36842		-1.34222	-0.98781		1.25014	-0.71569		-1.23125	-1.09919		0.06498	0.44012			1.25219	-0.26775		1.32695	-0.5277		1.38642	-0.80628		1.43539	-0.64052		-1.23669	-1.09373		-1.26704	-1.06326		0.05201	0.55158		0.13894	0.70727		0.0255	1.04402		0.09982
1.45822	-0.74827		0.07213	1.06244		-0.14099	1.36794		-1.34191	-0.98812		1.25067	-0.71513		-1.23108	-1.09936		0.06447	0.43904			1.25174	-0.26854		1.32802	-0.52626		1.38702	-0.80537		1.43565	-0.64008		-1.23632	-1.0941		-1.26663	-1.06368		0.05218	0.551		0.1402	0.70791		0.02502	1.04326		0.10038
1.45874	-0.74775		0.07181	1.06077		-0.14076	1.36746		-1.3416	-0.98842		1.2512	-0.71458		-1.23092	-1.09952		0.06397	0.43797			1.25129	-0.26933		1.32909	-0.52482		1.38762	-0.80447		1.43591	-0.63965		-1.23595	-1.09447		-1.26621	-1.0641		0.05235	0.55042		0.14146	0.70855		0.02455	1.0425		0.10094
1.45925	-0.74724		0.07149	1.05911		-0.14054	1.36697		-1.3413	-0.98873		1.25173	-0.71404		-1.23076	-1.09969		0.06346	0.4369			1.25083	-0.27012		1.33015	-0.5234		1.38821	-0.80357		1.43617	-0.63921		-1.23559	-1.09484		-1.2658	-1.06451		0.05251	0.54984		0.14271	0.70917		0.02407	1.04175		0.10149
1.45977	-0.74673		0.07116	1.05746		-0.14033	1.36649		-1.341	-0.98903		1.25225	-0.71349		-1.23059	-1.09985		0.06295	0.43584			1.25038	-0.2709		1.33121	-0.52198		1.3888	-0.80268		1.43643	-0.63878		-1.23522	-1.0952		-1.26539	-1.06492		0.05267	0.54926		0.14396	0.7098		0.02358	1.041		0.10204
1.46028	-0.74622		0.07084	1.05582		-0.14011	1.36601		-1.3407	-0.98933		1.25278	-0.71296		-1.23043	-1.10001		0.06244	0.43479			1.24992	-0.27167		1.33226	-0.52057		1.38939	-0.8018		1.43669	-0.63836		-1.23486	-1.09557		-1.26499	-1.06533		0.05282	0.54868		0.14521	0.71041		0.0231	1.04026		0.10258
1.46079	-0.74572		0.07051	1.05419		-0.1399	1.36552		-1.3404	-0.98963		1.2533	-0.71242		-1.23027	-1.10017		0.06193	0.43374			1.24946	-0.27244		1.33331	-0.51918		1.38997	-0.80092		1.43694	-0.63794		-1.2345	-1.09593		-1.26458	-1.06573		0.05298	0.5481		0.14645	0.71101		0.02261	1.03953		0.10312
1.4613	-0.74522		0.07019	1.05257		-0.13969	1.36504		-1.3401	-0.98993		1.25382	-0.71189		-1.23011	-1.10034		0.06141	0.4327			1.249	-0.2732		1.33436	-0.51779		1.39055	-0.80004		1.4372	-0.63752		-1.23415	-1.09628		-1.26418	-1.06614		0.05313	0.54753		0.14769	0.71161		0.02212	1.03879		0.10365
1.46181	-0.74473		0.06986	1.05096		-0.13949	1.36455		-1.33981	-0.99023		1.25434	-0.71137		-1.22995	-1.10049		0.0609	0.43166			1.24854	-0.27396		1.3354	-0.51642		1.39113	-0.79917		1.43746	-0.6371		-1.23379	-1.09664		-1.26378	-1.06654		0.05327	0.54696		0.14893	0.7122		0.02163	1.03807		0.10417
1.46232	-0.74423		0.06953	1.04936		-0.13929	1.36407		-1.33951	-0.99052		1.25486	-0.71084		-1.22979	-1.10065		0.06038	0.43064			1.24808	-0.27471		1.33644	-0.51505		1.3917	-0.79831		1.43771	-0.63668		-1.23344	-1.09699		-1.26339	-1.06693		0.05341	0.54639		0.15016	0.71278		0.02113	1.03735		0.10469
1.46282	-0.74375		0.0692	1.04777		-0.13909	1.36359		-1.33922	-0.99082		1.25537	-0.71033		-1.22964	-1.10081		0.05986	0.42962			1.24761	-0.27546		1.33747	-0.5137		1.39227	-0.79745		1.43797	-0.63627		-1.23309	-1.09734		-1.26299	-1.06733		0.05355	0.54582		0.15139	0.71335		0.02063	1.03663		0.1052
1.46332	-0.74326		0.06887	1.04618		-0.1389	1.36311		-1.33893	-0.99111		1.25589	-0.70981		-1.22948	-1.10097		0.05934	0.4286			1.24715	-0.2762		1.3385	-0.51236		1.39284	-0.7966		1.43823	-0.63587		-1.23275	-1.09769		-1.2626	-1.06772		0.05369	0.54525		0.15262	0.71391		0.02013	1.03592		0.10571
1.46383	-0.74278		0.06854	1.04461		-0.13871	1.36262		-1.33864	-0.9914		1.2564	-0.7093		-1.22932	-1.10112		0.05881	0.42759			1.24668	-0.27693		1.33952	-0.51102		1.3934	-0.79576		1.43848	-0.63546		-1.2324	-1.09803		-1.26222	-1.06811		0.05382	0.54468		0.15384	0.71447		0.01963	1.03521		0.10621
1.46433	-0.74231		0.06821	1.04305		-0.13852	1.36214		-1.33836	-0.99168		1.25691	-0.7088		-1.22917	-1.10128		0.05829	0.42659			1.24621	-0.27766		1.34055	-0.5097		1.39396	-0.79492		1.43874	-0.63506		-1.23206	-1.09838		-1.26183	-1.0685		0.05395	0.54412		0.15506	0.71502		0.01912	1.03451		0.1067
1.46482	-0.74184		0.06788	1.0415		-0.13833	1.36166		-1.33807	-0.99197		1.25742	-0.7083		-1.22902	-1.10143		0.05776	0.4256			1.24574	-0.27839		1.34156	-0.50839		1.39452	-0.79408		1.43899	-0.63466		-1.23172	-1.09872		-1.26145	-1.06888		0.05407	0.54356		0.15628	0.71556		0.01861	1.03381		0.10719
1.46532	-0.74137		0.06755	1.03996		-0.13815	1.36118		-1.33779	-0.99225		1.25793	-0.7078		-1.22886	-1.10159		0.05724	0.42461			1.24527	-0.2791		1.34257	-0.50709		1.39507	-0.79326		1.43925	-0.63427		-1.23138	-1.09906		-1.26107	-1.06926		0.05419	0.54299		0.15749	0.71609		0.0181	1.03312		0.10768
1.46581	-0.7409		0.06722	1.03842		-0.13797	1.36069		-1.33751	-0.99254		1.25844	-0.70731		-1.22871	-1.10174		0.05671	0.42363			1.2448	-0.27982		1.34358	-0.5058		1.39562	-0.79243		1.4395	-0.63388		-1.23105	-1.09939		-1.26069	-1.06964		0.05431	0.54243		0.15869	0.71661		0.01759	1.03243		0.10815
1.4663	-0.74044		0.06689	1.0369		-0.1378	1.36021		-1.33723	-0.99282		1.25894	-0.70682		-1.22856	-1.10189		0.05618	0.42266			1.24433	-0.28052		1.34458	-0.50452		1.39617	-0.79162		1.43976	-0.63349		-1.23072	-1.09973		-1.26031	-1.07002		0.05442	0.54188		0.1599	0.71713		0.01707	1.03175		0.10862
1.46679	-0.73999		0.06655	1.03539		-0.13763	1.35973		-1.33695	-0.99309		1.25945	-0.70633		-1.22841	-1.10204		0.05565	0.4217			1.24386	-0.28122		1.34558	-0.50325		1.39671	-0.79081		1.44001	-0.63311		-1.23039	-1.10006		-1.25994	-1.07039		0.05453	0.54132		0.1611	0.71763		0.01655	1.03107		0.10909
1.46728	-0.73953		0.06622	1.03389		-0.13746	1.35925		-1.33668	-0.99337		1.25995	-0.70585		-1.22826	-1.10219		0.05512	0.42074			1.24338	-0.28192		1.34658	-0.50199		1.39725	-0.79001		1.44027	-0.63272		-1.23006	-1.10039		-1.25957	-1.07076		0.05464	0.54076		0.16229	0.71813		0.01603	1.0304		0.10955
1.46777	-0.73909		0.06589	1.03239		-0.13729	1.35877		-1.3364	-0.99365		1.26045	-0.70538		-1.22812	-1.10234		0.05458	0.41979			1.2429	-0.28261		1.34757	-0.50074		1.39778	-0.78921		1.44052	-0.63235		-1.22973	-1.10072		-1.25921	-1.07113		0.05474	0.54021		0.16349	0.71862		0.0155	1.02974		0.11
1.46825	-0.73864		0.06555	1.03091		-0.13713	1.35829		-1.33613	-0.99392		1.26095	-0.70491		-1.22797	-1.10248		0.05405	0.41884			1.24243	-0.28329		1.34855	-0.4995		1.39831	-0.78842		1.44077	-0.63197		-1.22941	-1.10104		-1.25884	-1.0715		0.05484	0.53966		0.16467	0.7191		0.01498	1.02908		0.11045
1.46874	-0.7382		0.06522	1.02944		-0.13697	1.35781		-1.33586	-0.99419		1.26144	-0.70444		-1.22782	-1.10263		0.05351	0.4179			1.24195	-0.28397		1.34953	-0.49828		1.39884	-0.78763		1.44102	-0.6316		-1.22909	-1.10136		-1.25848	-1.07186		0.05494	0.53911		0.16586	0.71958		0.01445	1.02842		0.11089
1.46922	-0.73777		0.06488	1.02798		-0.13682	1.35733		-1.33559	-0.99446		1.26194	-0.70397		-1.22768	-1.10278		0.05297	0.41697			1.24147	-0.28464		1.35051	-0.49706		1.39936	-0.78685		1.44128	-0.63123		-1.22877	-1.10168		-1.25812	-1.07222		0.05503	0.53856		0.16704	0.72004		0.01392	1.02777		0.11132
1.4697	-0.73733		0.06455	1.02653		-0.13666	1.35685		-1.33533	-0.99473		1.26243	-0.70352		-1.22754	-1.10292		0.05243	0.41605			1.24099	-0.28531		1.35148	-0.49586		1.39988	-0.78608		1.44153	-0.63087		-1.22845	-1.102		-1.25777	-1.07258		0.05512	0.53802		0.16821	0.7205		0.01338	1.02713		0.11175
1.47017	-0.73691		0.06421	1.02509		-0.13652	1.35638		-1.33506	-0.99499		1.26292	-0.70306		-1.22739	-1.10306		0.05189	0.41514			1.24051	-0.28596		1.35244	-0.49467		1.40039	-0.78532		1.44178	-0.63051		-1.22814	-1.10231		-1.25741	-1.07293		0.05521	0.53747		0.16938	0.72095		0.01284	1.02649		0.11218
1.47065	-0.73648		0.06387	1.02366		-0.13637	1.3559		-1.3348	-0.99525		1.26341	-0.70261		-1.22725	-1.1032		0.05135	0.41423			1.24002	-0.28662		1.3534	-0.49349		1.40091	-0.78456		1.44203	-0.63015		-1.22783	-1.10262		-1.25706	-1.07328		0.05529	0.53693		0.17055	0.72139		0.01231	1.02585		0.11259
1.47112	-0.73606		0.06354	1.02224		-0.13623	1.35542		-1.33454	-0.99552		1.26389	-0.70217		-1.22711	-1.10335		0.05081	0.41333			1.23954	-0.28727		1.35436	-0.49232		1.40141	-0.7838		1.44228	-0.62979		-1.22752	-1.10293		-1.25672	-1.07363		0.05537	0.53639		0.17171	0.72182		0.01177	1.02522		0.113
1.47159	-0.73565		0.0632	1.02084		-0.13609	1.35495		-1.33428	-0.99578		1.26438	-0.70173		-1.22697	-1.10348		0.05026	0.41243			1.23906	-0.28791		1.35531	-0.49116		1.40192	-0.78306		1.44253	-0.62944		-1.22722	-1.10324		-1.25637	-1.07398		0.05544	0.53585		0.17287	0.72224		0.01122	1.0246		0.11341
1.47206	-0.73524		0.06286	1.01944		-0.13595	1.35447		-1.33402	-0.99603		1.26486	-0.70129		-1.22683	-1.10362		0.04972	0.41155			1.23857	-0.28854		1.35626	-0.49001		1.40242	-0.78232		1.44278	-0.6291		-1.22691	-1.10354		-1.25603	-1.07432		0.05551	0.53532		0.17402	0.72266		0.01068	1.02398		0.11381
1.47252	-0.73483		0.06252	1.01806		-0.13582	1.35399		-1.33377	-0.99629		1.26534	-0.70086		-1.2267	-1.10376		0.04917	0.41067			1.23808	-0.28917		1.3572	-0.48888		1.40291	-0.78158		1.44303	-0.62875		-1.22661	-1.10384		-1.25569	-1.07466		0.05558	0.53478		0.17517	0.72306		0.01013	1.02337		0.1142
1.47299	-0.73443		0.06219	1.01668		-0.13569	1.35352		-1.33352	-0.99654		1.26582	-0.70043		-1.22656	-1.1039		0.04862	0.4098			1.2376	-0.2898		1.35814	-0.48775		1.40341	-0.78085		1.44327	-0.62841		-1.22632	-1.10414		-1.25536	-1.07499		0.05565	0.53425		0.17631	0.72346		0.00958	1.02276		0.11458
1.47345	-0.73403		0.06185	1.01532		-0.13557	1.35304		-1.33327	-0.99679		1.2663	-0.70001		-1.22643	-1.10403		0.04808	0.40894			1.23711	-0.29041		1.35907	-0.48664		1.40389	-0.78013		1.44352	-0.62807		-1.22602	-1.10444		-1.25502	-1.07533		0.05571	0.53372		0.17745	0.72385		0.00903	1.02216		0.11496
1.47391	-0.73363		0.06151	1.01396		-0.13544	1.35257		-1.33302	-0.99704		1.26677	-0.69959		-1.22629	-1.10417		0.04753	0.40808			1.23662	-0.29102		1.35999	-0.48554		1.40438	-0.77942		1.44377	-0.62774		-1.22573	-1.10473		-1.25469	-1.07566		0.05577	0.53319		0.17859	0.72423		0.00847	1.02156		0.11534
1.47436	-0.73324		0.06117	1.01262		-0.13533	1.3521		-1.33277	-0.99729		1.26725	-0.69917		-1.22616	-1.1043		0.04697	0.40723			1.23613	-0.29163		1.36091	-0.48445		1.40486	-0.77871		1.44402	-0.62741		-1.22544	-1.10502		-1.25437	-1.07599		0.05582	0.53266		0.17972	0.7246		0.00791	1.02097		0.11571
1.47482	-0.73286		0.06083	1.01129		-0.13521	1.35163		-1.33253	-0.99754		1.26772	-0.69876		-1.22603	-1.10443		0.04642	0.40639			1.23564	-0.29223		1.36183	-0.48337		1.40533	-0.77801		1.44426	-0.62708		-1.22515	-1.10531		-1.25404	-1.07631		0.05587	0.53214		0.18084	0.72497		0.00736	1.02039		0.11607
1.47527	-0.73247		0.06049	1.00997		-0.1351	1.35115		-1.33228	-0.99778		1.26819	-0.69836		-1.2259	-1.10457		0.04587	0.40556			1.23515	-0.29282		1.36274	-0.4823		1.40581	-0.77732		1.44451	-0.62676		-1.22487	-1.1056		-1.25372	-1.07664		0.05592	0.53162		0.18196	0.72532		0.0068	1.01981		0.11642
1.47572	-0.7321		0.06015	1.00866		-0.13499	1.35068		-1.33204	-0.99802		1.26865	-0.69796		-1.22577	-1.1047		0.04532	0.40473			1.23465	-0.2934		1.36365	-0.48125		1.40627	-0.77663		1.44475	-0.62644		-1.22458	-1.10588		-1.2534	-1.07695		0.05596	0.5311		0.18308	0.72567		0.00623	1.01924		0.11677
1.47617	-0.73172		0.05981	1.00737		-0.13488	1.35021		-1.3318	-0.99826		1.26912	-0.69756		-1.22564	-1.10483		0.04476	0.40392			1.23416	-0.29398		1.36455	-0.4802		1.40674	-0.77595		1.445	-0.62612		-1.2243	-1.10616		-1.25309	-1.07727		0.056	0.53058		0.18419	0.726		0.00567	1.01867		0.11711
1.47662	-0.73135		0.05947	1.00608		-0.13478	1.34974		-1.33157	-0.9985		1.26958	-0.69717		-1.22551	-1.10495		0.04421	0.40311			1.23367	-0.29456		1.36544	-0.47917		1.4072	-0.77527		1.44524	-0.62581		-1.22403	-1.10644		-1.25278	-1.07758		0.05603	0.53007		0.1853	0.72633		0.0051	1.01811		0.11745
1.47706	-0.73099		0.05913	1.00481		-0.13468	1.34927		-1.33133	-0.99874		1.27004	-0.69679		-1.22538	-1.10508		0.04365	0.40231			1.23317	-0.29512		1.36633	-0.47815		1.40765	-0.7746		1.44549	-0.6255		-1.22375	-1.10672		-1.25247	-1.07789		0.05607	0.52955		0.1864	0.72665		0.00453	1.01755		0.11778
1.4775	-0.73063		0.05878	1.00354		-0.13459	1.34881		-1.3311	-0.99897		1.2705	-0.6964		-1.22526	-1.10521		0.04309	0.40151			1.23267	-0.29568		1.36722	-0.47714		1.40811	-0.77394		1.44573	-0.6252		-1.22348	-1.10699		-1.25216	-1.0782		0.0561	0.52904		0.18749	0.72697		0.00396	1.017		0.1181
1.47794	-0.73027		0.05844	1.00229		-0.1345	1.34834		-1.33087	-0.9992		1.27096	-0.69603		-1.22513	-1.10533		0.04253	0.40073			1.23218	-0.29624		1.36809	-0.47615		1.40855	-0.77329		1.44597	-0.6249		-1.22321	-1.10726		-1.25186	-1.0785		0.05612	0.52853		0.18859	0.72727		0.00339	1.01645		0.11842
1.47838	-0.72992		0.0581	1.00105		-0.13441	1.34787		-1.33064	-0.99943		1.27141	-0.69565		-1.22501	-1.10545		0.04197	0.39995			1.23168	-0.29679		1.36897	-0.47516		1.409	-0.77264		1.44621	-0.6246		-1.22295	-1.10753		-1.25156	-1.07881		0.05614	0.52802		0.18967	0.72756		0.00281	1.01591		0.11873
1.47881	-0.72957		0.05776	0.99983		-0.13432	1.34741		-1.33041	-0.99966		1.27186	-0.69529		-1.22489	-1.10558		0.04141	0.39918			1.23118	-0.29733		1.36984	-0.47419		1.40944	-0.772		1.44645	-0.6243		-1.22268	-1.10779		-1.25126	-1.0791		0.05616	0.52752		0.19075	0.72785		0.00223	1.01538		0.11903
1.47925	-0.72923		0.05742	0.99861		-0.13424	1.34694		-1.33019	-0.99988		1.27231	-0.69492		-1.22477	-1.1057		0.04085	0.39842			1.23069	-0.29786		1.3707	-0.47323		1.40987	-0.77136		1.44669	-0.62401		-1.22242	-1.10805		-1.25097	-1.0794		0.05618	0.52702		0.19183	0.72813		0.00165	1.01485		0.11933
1.47968	-0.72889		0.05708	0.9974		-0.13416	1.34648		-1.32997	-1.0001		1.27276	-0.69457		-1.22465	-1.10582		0.04029	0.39766			1.23019	-0.29839		1.37155	-0.47228		1.4103	-0.77074		1.44693	-0.62373		-1.22217	-1.10831		-1.25068	-1.07969		0.05619	0.52652		0.1929	0.7284		0.00107	1.01433		0.11962
1.4801	-0.72856		0.05673	0.99621		-0.13409	1.34601		-1.32975	-1.00033		1.2732	-0.69421		-1.22453	-1.10594		0.03973	0.39692			1.22969	-0.29891		1.37241	-0.47135		1.41073	-0.77012		1.44717	-0.62344		-1.22191	-1.10857		-1.25039	-1.07998		0.05619	0.52602		0.19396	0.72866		0.000490707	1.01381		0.11991
1.48053	-0.72823		0.05639	0.99503		-0.13402	1.34555		-1.32953	-1.00054		1.27365	-0.69386		-1.22441	-1.10606		0.03916	0.39618			1.22919	-0.29943		1.37325	-0.47042		1.41115	-0.7695		1.44741	-0.62316		-1.22166	-1.10882		-1.25011	-1.08026		0.0562	0.52552		0.19502	0.72891		-9.39937e-05	1.0133		0.12019
1.48095	-0.7279		0.05605	0.99386		-0.13395	1.34509		-1.32931	-1.00076		1.27409	-0.69352		-1.2243	-1.10617		0.0386	0.39545			1.22869	-0.29994		1.37409	-0.46951		1.41157	-0.7689		1.44765	-0.62289		-1.22141	-1.10907		-1.24983	-1.08055		0.0562	0.52503		0.19608	0.72915		-0.000680525	1.0128		0.12046
1.48137	-0.72758		0.05571	0.9927		-0.13388	1.34463		-1.3291	-1.00098		1.27453	-0.69318		-1.22418	-1.10629		0.03803	0.39473			1.22818	-0.30044		1.37492	-0.46861		1.41198	-0.7683		1.44789	-0.62262		-1.22116	-1.10932		-1.24955	-1.08083		0.05619	0.52454		0.19713	0.72938		-0.00127	1.0123		0.12072
1.48179	-0.72727		0.05536	0.99156		-0.13382	1.34417		-1.32889	-1.00119		1.27496	-0.69284		-1.22407	-1.1064		0.03747	0.39401			1.22768	-0.30094		1.37575	-0.46773		1.41239	-0.76771		1.44812	-0.62235		-1.22092	-1.10956		-1.24927	-1.0811		0.05619	0.52405		0.19817	0.72961		-0.00186	1.01181		0.12098
1.4822	-0.72696		0.05502	0.99042		-0.13376	1.34371		-1.32868	-1.0014		1.27539	-0.69251		-1.22395	-1.10652		0.0369	0.39331			1.22718	-0.30143		1.37658	-0.46685		1.4128	-0.76712		1.44836	-0.62208		-1.22068	-1.10981		-1.249	-1.08138		0.05618	0.52357		0.19921	0.72983		-0.00245	1.01132		0.12124
1.48261	-0.72665		0.05468	0.9893		-0.13371	1.34325		-1.32847	-1.00161		1.27583	-0.69219		-1.22384	-1.10663		0.03634	0.39261			1.22668	-0.30191		1.37739	-0.46599		1.4132	-0.76654		1.44859	-0.62182		-1.22044	-1.11005		-1.24873	-1.08165		0.05616	0.52308		0.20024	0.73003		-0.00304	1.01084		0.12148
1.48302	-0.72635		0.05433	0.98819		-0.13366	1.3428		-1.32827	-1.00181		1.27625	-0.69187		-1.22373	-1.10674		0.03577	0.39192			1.22617	-0.30238		1.3782	-0.46514		1.4136	-0.76597		1.44883	-0.62156		-1.2202	-1.11028		-1.24847	-1.08191		0.05614	0.5226		0.20127	0.73023		-0.00364	1.01037		0.12172
1.48343	-0.72605		0.05399	0.98709		-0.13361	1.34234		-1.32807	-1.00201		1.27668	-0.69155		-1.22362	-1.10685		0.0352	0.39124			1.22567	-0.30285		1.37901	-0.4643		1.41399	-0.76541		1.44906	-0.62131		-1.21997	-1.11052		-1.2482	-1.08218		0.05612	0.52212		0.20229	0.73042		-0.00424	1.0099		0.12196
1.48384	-0.72575		0.05365	0.98601		-0.13357	1.34189		-1.32786	-1.00222		1.2771	-0.69124		-1.22351	-1.10696		0.03463	0.39057			1.22516	-0.30332		1.37981	-0.46347		1.41438	-0.76485		1.44929	-0.62106		-1.21974	-1.11075		-1.24794	-1.08244		0.0561	0.52165		0.20331	0.7306		-0.00484	1.00943		0.12218
1.48424	-0.72547		0.05331	0.98493		-0.13353	1.34143		-1.32767	-1.00242		1.27753	-0.69094		-1.22341	-1.10706		0.03406	0.3899			1.22466	-0.30377		1.3806	-0.46266		1.41476	-0.7643		1.44952	-0.62081		-1.21951	-1.11097		-1.24769	-1.08269		0.05607	0.52117		0.20432	0.73078		-0.00544	1.00898		0.1224
1.48464	-0.72518		0.05296	0.98387		-0.13349	1.34098		-1.32747	-1.00261		1.27794	-0.69064		-1.2233	-1.10717		0.03349	0.38925			1.22416	-0.30422		1.38139	-0.46186		1.41514	-0.76376		1.44976	-0.62057		-1.21929	-1.1112		-1.24743	-1.08295		0.05604	0.5207		0.20532	0.73094		-0.00604	1.00853		0.12262
1.48503	-0.7249		0.05262	0.98282		-0.13345	1.34053		-1.32728	-1.00281		1.27836	-0.69034		-1.2232	-1.10727		0.03292	0.3886			1.22365	-0.30466		1.38217	-0.46107		1.41551	-0.76322		1.44999	-0.62033		-1.21907	-1.11142		-1.24719	-1.0832		0.056	0.52023		0.20632	0.7311		-0.00664	1.00808		0.12283
1.48543	-0.72463		0.05228	0.98179		-0.13342	1.34008		-1.32708	-1.003		1.27877	-0.69005		-1.22309	-1.10738		0.03235	0.38796			1.22314	-0.3051		1.38295	-0.46029		1.41588	-0.76269		1.45022	-0.6201		-1.21885	-1.11164		-1.24694	-1.08344		0.05596	0.51977		0.20732	0.73124		-0.00725	1.00764		0.12303
1.48582	-0.72435		0.05193	0.98076		-0.1334	1.33963		-1.32689	-1.00319		1.27919	-0.68976		-1.22299	-1.10748		0.03178	0.38733			1.22264	-0.30553		1.38372	-0.45953		1.41625	-0.76217		1.45045	-0.61987		-1.21863	-1.11186		-1.2467	-1.08369		0.05592	0.51931		0.2083	0.73138		-0.00785	1.00721		0.12322
1.48621	-0.72409		0.05159	0.97975		-0.13337	1.33918		-1.32671	-1.00338		1.27959	-0.68948		-1.22289	-1.10758		0.03121	0.38671			1.22213	-0.30595		1.38448	-0.45878		1.41661	-0.76166		1.45067	-0.61964		-1.21842	-1.11207		-1.24646	-1.08393		0.05587	0.51884		0.20928	0.73151		-0.00846	1.00679		0.12341
1.48659	-0.72383		0.05125	0.97875		-0.13335	1.33874		-1.32652	-1.00356		1.28	-0.68921		-1.22279	-1.10768		0.03064	0.3861			1.22162	-0.30637		1.38524	-0.45804		1.41697	-0.76115		1.4509	-0.61942		-1.21821	-1.11228		-1.24622	-1.08417		0.05582	0.51839		0.21026	0.73163		-0.00907	1.00637		0.12359
1.48698	-0.72357		0.05091	0.97777		-0.13334	1.33829		-1.32634	-1.00375		1.2804	-0.68894		-1.22269	-1.10778		0.03006	0.38549			1.22112	-0.30678		1.38599	-0.45732		1.41732	-0.76065		1.45113	-0.6192		-1.218	-1.11249		-1.24599	-1.0844		0.05577	0.51793		0.21123	0.73174		-0.00968	1.00595		0.12376
1.48736	-0.72332		0.05056	0.97679		-0.13332	1.33785		-1.32616	-1.00393		1.28081	-0.68867		-1.22259	-1.10788		0.02949	0.38489			1.22061	-0.30718		1.38673	-0.4566		1.41767	-0.76016		1.45135	-0.61898		-1.2178	-1.1127		-1.24576	-1.08463		0.05571	0.51748		0.21219	0.73184		-0.01029	1.00554		0.12393
1.48774	-0.72307		0.05022	0.97583		-0.13331	1.3374		-1.32598	-1.00411		1.2812	-0.68841		-1.2225	-1.10798		0.02892	0.3843			1.2201	-0.30757		1.38747	-0.4559		1.41801	-0.75968		1.45158	-0.61877		-1.2176	-1.1129		-1.24553	-1.08486		0.05565	0.51703		0.21315	0.73193		-0.01091	1.00514		0.12409
1.48811	-0.72283		0.04988	0.97488		-0.13331	1.33696		-1.3258	-1.00428		1.2816	-0.68815		-1.2224	-1.10807		0.02834	0.38373			1.21959	-0.30796		1.38821	-0.45522		1.41835	-0.7592		1.4518	-0.61856		-1.2174	-1.1131		-1.24531	-1.08508		0.05559	0.51658		0.2141	0.73202		-0.01152	1.00475		0.12425
1.48849	-0.72259		0.04954	0.97394		-0.1333	1.33652		-1.32563	-1.00446		1.28199	-0.6879		-1.22231	-1.10816		0.02777	0.38315			1.21909	-0.30834		1.38893	-0.45454		1.41868	-0.75873		1.45203	-0.61836		-1.2172	-1.11329		-1.24509	-1.0853		0.05552	0.51614		0.21505	0.73209		-0.01214	1.00436		0.1244
1.48886	-0.72236		0.04919	0.97302		-0.1333	1.33608		-1.32546	-1.00463		1.28239	-0.68765		-1.22222	-1.10826		0.0272	0.38259			1.21858	-0.30872		1.38965	-0.45388		1.41901	-0.75827		1.45225	-0.61816		-1.21701	-1.11349		-1.24487	-1.08552		0.05545	0.51569		0.21599	0.73216		-0.01276	1.00397		0.12454
1.48922	-0.72213		0.04885	0.97211		-0.13331	1.33565		-1.32529	-1.0048		1.28277	-0.68741		-1.22213	-1.10835		0.02662	0.38204			1.21807	-0.30908		1.39037	-0.45323		1.41934	-0.75781		1.45247	-0.61796		-1.21682	-1.11368		-1.24465	-1.08574		0.05538	0.51526		0.21692	0.73222		-0.01338	1.0036		0.12467
1.48959	-0.7219		0.04851	0.97121		-0.13332	1.33521		-1.32512	-1.00497		1.28316	-0.68718		-1.22204	-1.10844		0.02605	0.38149			1.21756	-0.30945		1.39107	-0.45259		1.41966	-0.75736		1.45269	-0.61777		-1.21663	-1.11386		-1.24444	-1.08595		0.0553	0.51482		0.21785	0.73227		-0.014	1.00323		0.1248
1.48995	-0.72168		0.04817	0.97032		-0.13333	1.33477		-1.32496	-1.00513		1.28354	-0.68694		-1.22195	-1.10853		0.02547	0.38096			1.21705	-0.3098		1.39178	-0.45197		1.41998	-0.75692		1.45291	-0.61758		-1.21645	-1.11405		-1.24424	-1.08616		0.05522	0.51439		0.21877	0.73231		-0.01462	1.00286		0.12492
1.49031	-0.72147		0.04783	0.96945		-0.13334	1.33434		-1.3248	-1.0053		1.28392	-0.68672		-1.22186	-1.10862		0.0249	0.38043			1.21654	-0.31015		1.39247	-0.45136		1.42029	-0.75649		1.45313	-0.6174		-1.21627	-1.11423		-1.24403	-1.08636		0.05513	0.51395		0.21968	0.73234		-0.01525	1.0025		0.12504
1.49066	-0.72126		0.04749	0.96859		-0.13336	1.33391		-1.32464	-1.00546		1.2843	-0.6865		-1.22177	-1.1087		0.02432	0.37991			1.21604	-0.31049		1.39316	-0.45076		1.42059	-0.75606		1.45335	-0.61722		-1.21609	-1.11441		-1.24383	-1.08656		0.05504	0.51353		0.22059	0.73236		-0.01587	1.00215		0.12515
1.49102	-0.72105		0.04715	0.96774		-0.13338	1.33347		-1.32448	-1.00561		1.28467	-0.68628		-1.22169	-1.10879		0.02375	0.3794			1.21553	-0.31082		1.39384	-0.45018		1.4209	-0.75565		1.45357	-0.61704		-1.21592	-1.11458		-1.24364	-1.08676		0.05495	0.5131		0.22149	0.73237		-0.0165	1.00181		0.12525
1.49137	-0.72085		0.04681	0.96691		-0.1334	1.33304		-1.32432	-1.00577		1.28505	-0.68607		-1.22161	-1.10887		0.02317	0.3789			1.21502	-0.31114		1.39452	-0.44961		1.42119	-0.75524		1.45378	-0.61687		-1.21575	-1.11475		-1.24344	-1.08695		0.05485	0.51268		0.22239	0.73238		-0.01712	1.00147		0.12535
1.49171	-0.72066		0.04647	0.96609		-0.13343	1.33262		-1.32417	-1.00592		1.28542	-0.68586		-1.22152	-1.10895		0.0226	0.3784			1.21451	-0.31146		1.39518	-0.44905		1.42149	-0.75483		1.454	-0.6167		-1.21558	-1.11492		-1.24325	-1.08714		0.05475	0.51226		0.22328	0.73237		-0.01775	1.00114		0.12544
1.49206	-0.72046		0.04613	0.96528		-0.13346	1.33219		-1.32402	-1.00607		1.28578	-0.68566		-1.22144	-1.10904		0.02202	0.37792			1.214	-0.31178		1.39585	-0.4485		1.42178	-0.75444		1.45421	-0.61654		-1.21541	-1.11509		-1.24307	-1.08733		0.05465	0.51184		0.22416	0.73236		-0.01838	1.00081		0.12552
1.4924	-0.72028		0.04579	0.96448		-0.1335	1.33176		-1.32387	-1.00622		1.28615	-0.68547		-1.22136	-1.10912		0.02145	0.37744			1.21349	-0.31208		1.3965	-0.44797		1.42206	-0.75405		1.45443	-0.61638		-1.21525	-1.11525		-1.24288	-1.08751		0.05454	0.51143		0.22504	0.73234		-0.01901	1.00049		0.12559
1.49274	-0.7201		0.04545	0.9637		-0.13354	1.33134		-1.32373	-1.00637		1.28651	-0.68528		-1.22128	-1.1092		0.02087	0.37698			1.21298	-0.31238		1.39715	-0.44745		1.42234	-0.75367		1.45464	-0.61622		-1.21509	-1.11541		-1.2427	-1.0877		0.05443	0.51102		0.22591	0.73231		-0.01964	1.00018		0.12566
1.49307	-0.71992		0.04511	0.96293		-0.13358	1.33092		-1.32358	-1.00651		1.28686	-0.68509		-1.22121	-1.10927		0.02029	0.37652			1.21247	-0.31267		1.3978	-0.44694		1.42261	-0.7533		1.45485	-0.61607		-1.21493	-1.11557		-1.24253	-1.08787		0.05432	0.51061		0.22677	0.73227		-0.02027	0.99987		0.12572
1.4934	-0.71975		0.04477	0.96217		-0.13362	1.33049		-1.32344	-1.00666		1.28722	-0.68491		-1.22113	-1.10935		0.01972	0.37607			1.21196	-0.31295		1.39843	-0.44645		1.42288	-0.75293		1.45506	-0.61592		-1.21478	-1.11572		-1.24235	-1.08805		0.0542	0.5102		0.22763	0.73222		-0.02091	0.99957		0.12578
1.49373	-0.71958		0.04443	0.96143		-0.13367	1.33008		-1.3233	-1.00679		1.28757	-0.68473		-1.22106	-1.10942		0.01914	0.37563			1.21146	-0.31323		1.39906	-0.44597		1.42315	-0.75257		1.45527	-0.61577		-1.21463	-1.11588		-1.24218	-1.08822		0.05408	0.5098		0.22848	0.73216		-0.02154	0.99928		0.12583
1.49406	-0.71942		0.04409	0.9607		-0.13372	1.32966		-1.32317	-1.00693		1.28792	-0.68456		-1.22098	-1.1095		0.01857	0.3752			1.21095	-0.3135		1.39968	-0.4455		1.42341	-0.75222		1.45548	-0.61563		-1.21448	-1.11602		-1.24202	-1.08838		0.05396	0.5094		0.22932	0.7321		-0.02218	0.99899		0.12587
1.49438	-0.71926		0.04376	0.95998		-0.13378	1.32924		-1.32303	-1.00707		1.28827	-0.6844		-1.22091	-1.10957		0.01799	0.37478			1.21044	-0.31376		1.4003	-0.44505		1.42366	-0.75188		1.45569	-0.6155		-1.21434	-1.11617		-1.24186	-1.08855		0.05383	0.50901		0.23015	0.73202		-0.02281	0.99871		0.12591
1.49471	-0.71911		0.04342	0.95928		-0.13384	1.32882		-1.3229	-1.0072		1.28861	-0.68424		-1.22084	-1.10964		0.01742	0.37437			1.20993	-0.31402		1.40091	-0.44461		1.42391	-0.75155		1.45589	-0.61536		-1.21419	-1.11631		-1.2417	-1.08871		0.0537	0.50861		0.23098	0.73194		-0.02345	0.99843		0.12594
1.49502	-0.71896		0.04308	0.95859		-0.1339	1.32841		-1.32277	-1.00733		1.28895	-0.68408		-1.22077	-1.10971		0.01684	0.37396			1.20942	-0.31427		1.40151	-0.44418		1.42416	-0.75122		1.4561	-0.61523		-1.21406	-1.11645		-1.24154	-1.08886		0.05357	0.50822		0.23181	0.73185		-0.02409	0.99816		0.12596
1.49534	-0.71882		0.04275	0.95791		-0.13397	1.328		-1.32264	-1.00746		1.28929	-0.68393		-1.2207	-1.10978		0.01627	0.37357			1.20892	-0.31451		1.40211	-0.44376		1.4244	-0.7509		1.4563	-0.61511		-1.21392	-1.11659		-1.24139	-1.08902		0.05343	0.50784		0.23262	0.73174		-0.02473	0.9979		0.12597
1.49565	-0.71868		0.04241	0.95725		-0.13404	1.32759		-1.32252	-1.00758		1.28963	-0.68379		-1.22063	-1.10985		0.01569	0.37318			1.20841	-0.31474		1.4027	-0.44336		1.42464	-0.75059		1.45651	-0.61499		-1.21379	-1.11672		-1.24124	-1.08917		0.05329	0.50745		0.23343	0.73163		-0.02537	0.99765		0.12598
1.49596	-0.71854		0.04208	0.9566		-0.13411	1.32718		-1.3224	-1.0077		1.28996	-0.68365		-1.22057	-1.10991		0.01512	0.3728			1.2079	-0.31497		1.40328	-0.44297		1.42487	-0.75028		1.45671	-0.61487		-1.21366	-1.11685		-1.24109	-1.08931		0.05314	0.50707		0.23424	0.73152		-0.02601	0.9974		0.12599
1.49626	-0.71841		0.04174	0.95596		-0.13418	1.32677		-1.32228	-1.00782		1.29029	-0.68351		-1.2205	-1.10998		0.01454	0.37243			1.20739	-0.31519		1.40385	-0.4426		1.42509	-0.74999		1.45691	-0.61476		-1.21353	-1.11697		-1.24095	-1.08945		0.05299	0.5067		0.23503	0.73139		-0.02665	0.99715		0.12598
1.49657	-0.71829		0.04141	0.95534		-0.13426	1.32637		-1.32216	-1.00794		1.29061	-0.68338		-1.22044	-1.11004		0.01397	0.37207			1.20689	-0.3154		1.40442	-0.44224		1.42532	-0.7497		1.45711	-0.61465		-1.21341	-1.1171		-1.24081	-1.08959		0.05284	0.50632		0.23582	0.73125		-0.02729	0.99692		0.12597
1.49686	-0.71817		0.04107	0.95473		-0.13435	1.32596		-1.32205	-1.00806		1.29094	-0.68326		-1.22038	-1.1101		0.01339	0.37172			1.20638	-0.31561		1.40499	-0.44189		1.42553	-0.74942		1.45731	-0.61454		-1.21329	-1.11722		-1.24068	-1.08973		0.05269	0.50595		0.2366	0.73111		-0.02794	0.99669		0.12595
1.49716	-0.71806		0.04074	0.95413		-0.13443	1.32556		-1.32193	-1.00817		1.29126	-0.68314		-1.22032	-1.11016		0.01282	0.37138			1.20588	-0.3158		1.40554	-0.44155		1.42574	-0.74915		1.45751	-0.61444		-1.21317	-1.11733		-1.24055	-1.08986		0.05253	0.50558		0.23738	0.73095		-0.02858	0.99647		0.12593
1.49745	-0.71795		0.04041	0.95355		-0.13452	1.32516		-1.32182	-1.00828		1.29157	-0.68303		-1.22026	-1.11022		0.01225	0.37105			1.20537	-0.31599		1.40609	-0.44123		1.42595	-0.74888		1.45771	-0.61435		-1.21306	-1.11745		-1.24042	-1.08999		0.05237	0.50522		0.23814	0.73079		-0.02923	0.99625		0.1259
1.49774	-0.71784		0.04007	0.95297		-0.13461	1.32476		-1.32172	-1.00839		1.29189	-0.68292		-1.2202	-1.11028		0.01167	0.37073			1.20486	-0.31618		1.40663	-0.44092		1.42615	-0.74862		1.4579	-0.61425		-1.21295	-1.11756		-1.24029	-1.09011		0.0522	0.50485		0.2389	0.73062		-0.02987	0.99604		0.12586
1.49803	-0.71774		0.03974	0.95242		-0.13471	1.32437		-1.32161	-1.00849		1.2922	-0.68282		-1.22014	-1.11034		0.0111	0.37041			1.20436	-0.31636		1.40716	-0.44063		1.42635	-0.74837		1.4581	-0.61417		-1.21284	-1.11767		-1.24017	-1.09024		0.05203	0.50449		0.23966	0.73043		-0.03052	0.99584		0.12582
1.49831	-0.71765		0.03941	0.95187		-0.13481	1.32397		-1.32151	-1.00859		1.29251	-0.68272		-1.22009	-1.11039		0.01053	0.37011			1.20385	-0.31653		1.40769	-0.44034		1.42654	-0.74813		1.45829	-0.61408		-1.21274	-1.11777		-1.24005	-1.09035		0.05186	0.50414		0.24041	0.73025		-0.03116	0.99564		0.12577
1.49859	-0.71756		0.03908	0.95135		-0.13491	1.32358		-1.32141	-1.0087		1.29281	-0.68262		-1.22003	-1.11045		0.00996	0.36981			1.20335	-0.31669		1.40821	-0.44008		1.42673	-0.7479		1.45849	-0.614		-1.21264	-1.11787		-1.23994	-1.09047		0.05168	0.50379		0.24114	0.73005		-0.03181	0.99545		0.12571
1.49887	-0.71747		0.03875	0.95083		-0.13502	1.32319		-1.32131	-1.00879		1.29312	-0.68254		-1.21998	-1.1105		0.00939	0.36953			1.20285	-0.31684		1.40872	-0.43982		1.42692	-0.74767		1.45868	-0.61392		-1.21254	-1.11797		-1.23983	-1.09058		0.0515	0.50344		0.24188	0.72984		-0.03246	0.99527		0.12565
1.49915	-0.71739		0.03842	0.95033		-0.13513	1.3228		-1.32122	-1.00889		1.29341	-0.68245		-1.21993	-1.11055		0.00881	0.36925			1.20234	-0.31699		1.40923	-0.43958		1.42709	-0.74745		1.45887	-0.61385		-1.21244	-1.11807		-1.23972	-1.09069		0.05132	0.50309		0.2426	0.72962		-0.03311	0.99509		0.12557
1.49942	-0.71732		0.03809	0.94984		-0.13524	1.32241		-1.32112	-1.00898		1.29371	-0.68238		-1.21988	-1.1106		0.00824	0.36898			1.20184	-0.31713		1.40973	-0.43935		1.42727	-0.74724		1.45906	-0.61378		-1.21235	-1.11816		-1.23962	-1.09079		0.05113	0.50275		0.24332	0.7294		-0.03376	0.99492		0.1255
1.49968	-0.71725		0.03776	0.94936		-0.13536	1.32202		-1.32103	-1.00907		1.294	-0.6823		-1.21983	-1.11065		0.00767	0.36872			1.20134	-0.31726		1.41022	-0.43913		1.42744	-0.74704		1.45925	-0.61372		-1.21226	-1.11825		-1.23952	-1.09089		0.05095	0.50241		0.24403	0.72917		-0.03441	0.99476		0.12541
1.49995	-0.71718		0.03743	0.9489		-0.13548	1.32164		-1.32095	-1.00916		1.29429	-0.68224		-1.21978	-1.1107		0.0071	0.36847			1.20084	-0.31739		1.4107	-0.43893		1.4276	-0.74684		1.45944	-0.61366		-1.21218	-1.11833		-1.23942	-1.09099		0.05075	0.50207		0.24473	0.72892		-0.03506	0.9946		0.12532
1.50021	-0.71712		0.03711	0.94845		-0.1356	1.32125		-1.32086	-1.00925		1.29458	-0.68218		-1.21974	-1.11075		0.00653	0.36823			1.20034	-0.31751		1.41118	-0.43874		1.42776	-0.74666		1.45962	-0.6136		-1.2121	-1.11842		-1.23933	-1.09108		0.05056	0.50174		0.24543	0.72867		-0.03571	0.99445		0.12523
1.50047	-0.71707		0.03678	0.94802		-0.13573	1.32087		-1.32078	-1.00933		1.29486	-0.68212		-1.21969	-1.11079		0.00597	0.368			1.19984	-0.31762		1.41165	-0.43857		1.42791	-0.74648		1.45981	-0.61355		-1.21202	-1.1185		-1.23924	-1.09117		0.05036	0.50141		0.24612	0.72841		-0.03636	0.99431		0.12512
1.50072	-0.71701		0.03645	0.9476		-0.13586	1.32049		-1.3207	-1.00941		1.29514	-0.68207		-1.21965	-1.11083		0.0054	0.36778			1.19934	-0.31773		1.41211	-0.43841		1.42806	-0.74631		1.45999	-0.6135		-1.21194	-1.11857		-1.23916	-1.09126		0.05015	0.50108		0.2468	0.72815		-0.03701	0.99417		0.12501
1.50097	-0.71697		0.03613	0.94719		-0.13599	1.32012		-1.32062	-1.00949		1.29542	-0.68202		-1.21961	-1.11088		0.00483	0.36757			1.19884	-0.31782		1.41257	-0.43826		1.4282	-0.74614		1.46017	-0.61346		-1.21187	-1.11865		-1.23907	-1.09134		0.04995	0.50076		0.24747	0.72787		-0.03766	0.99404		0.12489
1.50122	-0.71693		0.0358	0.9468		-0.13613	1.31974		-1.32054	-1.00956		1.29569	-0.68198		-1.21957	-1.11092		0.00426	0.36736			1.19834	-0.31791		1.41302	-0.43812		1.42834	-0.74599		1.46036	-0.61342		-1.2118	-1.11872		-1.23899	-1.09142		0.04974	0.50044		0.24814	0.72758		-0.03831	0.99391		0.12477
1.50147	-0.71689		0.03548	0.94642		-0.13627	1.31937		-1.32047	-1.00964		1.29597	-0.68195		-1.21953	-1.11096		0.0037	0.36717			1.19784	-0.318		1.41346	-0.438		1.42848	-0.74584		1.46054	-0.61338		-1.21173	-1.11878		-1.23892	-1.09149		0.04953	0.50012		0.2488	0.72729		-0.03896	0.9938		0.12464
1.50171	-0.71686		0.03516	0.94605		-0.13641	1.319		-1.3204	-1.00971		1.29623	-0.68192		-1.21949	-1.11099		0.00313	0.36698			1.19734	-0.31807		1.41389	-0.4379		1.42861	-0.7457		1.46072	-0.61335		-1.21167	-1.11885		-1.23885	-1.09157		0.04931	0.49981		0.24945	0.72699		-0.03962	0.99369		0.1245
1.50195	-0.71683		0.03484	0.9457		-0.13656	1.31863		-1.32033	-1.00978		1.2965	-0.68189		-1.21945	-1.11103		0.00257	0.36681			1.19684	-0.31814		1.41432	-0.4378		1.42873	-0.74557		1.46089	-0.61332		-1.21161	-1.11891		-1.23878	-1.09163		0.04909	0.4995		0.25009	0.72667		-0.04027	0.99358		0.12436
1.50218	-0.71681		0.03451	0.94536		-0.13671	1.31826		-1.32027	-1.00984		1.29676	-0.68187		-1.21942	-1.11107		0.002	0.36664			1.19635	-0.3182		1.41474	-0.43772		1.42885	-0.74544		1.46107	-0.6133		-1.21155	-1.11897		-1.23872	-1.0917		0.04887	0.49919		0.25073	0.72635		-0.04092	0.99349		0.12421
1.50242	-0.71679		0.03419	0.94504		-0.13686	1.3179		-1.3202	-1.00991		1.29702	-0.68186		-1.21938	-1.1111		0.00144	0.36648			1.19585	-0.31825		1.41515	-0.43765		1.42896	-0.74533		1.46125	-0.61328		-1.2115	-1.11902		-1.23865	-1.09176		0.04864	0.49889		0.25136	0.72603		-0.04158	0.99339		0.12405
1.50264	-0.71678		0.03387	0.94473		-0.13702	1.31753		-1.32014	-1.00997		1.29727	-0.68185		-1.21935	-1.11113		0.000878807	0.36633			1.19536	-0.3183		1.41556	-0.4376		1.42907	-0.74522		1.46142	-0.61327		-1.21144	-1.11907		-1.2386	-1.09182		0.04841	0.49859		0.25198	0.72569		-0.04223	0.99331		0.12389
1.50287	-0.71678		0.03355	0.94443		-0.13718	1.31717		-1.32008	-1.01002		1.29752	-0.68184		-1.21932	-1.11117		0.000317129	0.36619			1.19486	-0.31834		1.41596	-0.43756		1.42918	-0.74512		1.4616	-0.61325		-1.2114	-1.11912		-1.23854	-1.09187		0.04818	0.49829		0.2526	0.72534		-0.04288	0.99323		0.12372
1.50309	-0.71677		0.03324	0.94415		-0.13734	1.31681		-1.32003	-1.01008		1.29777	-0.68184		-1.21929	-1.1112		-0.000243744	0.36606			1.19437	-0.31837		1.41635	-0.43753		1.42928	-0.74503		1.46177	-0.61325		-1.21135	-1.11916		-1.23849	-1.09192		0.04794	0.498		0.2532	0.72499		-0.04354	0.99316		0.12354
1.50331	-0.71678		0.03292	0.94388		-0.1375	1.31646		-1.31998	-1.01013		1.29802	-0.68185		-1.21926	-1.11122		-0.000803791	0.36594			1.19388	-0.3184		1.41673	-0.43752		1.42937	-0.74494		1.46194	-0.61324		-1.21131	-1.1192		-1.23845	-1.09197		0.0477	0.49771		0.2538	0.72463		-0.04419	0.9931		0.12336
1.50352	-0.71679		0.0326	0.94362		-0.13767	1.3161		-1.31993	-1.01018		1.29826	-0.68186		-1.21924	-1.11125		-0.00136	0.36583			1.19339	-0.31841		1.41711	-0.43752		1.42946	-0.74486		1.46211	-0.61325		-1.21127	-1.11924		-1.2384	-1.09201		0.04746	0.49743		0.25439	0.72425		-0.04484	0.99304		0.12317
1.50374	-0.7168		0.03228	0.94338		-0.13785	1.31575		-1.31988	-1.01023		1.2985	-0.68188		-1.21921	-1.11128		-0.00192	0.36573			1.1929	-0.31842		1.41747	-0.43753		1.42955	-0.7448		1.46228	-0.61325		-1.21124	-1.11928		-1.23836	-1.09205		0.04722	0.49714		0.25498	0.72387		-0.0455	0.99299		0.12298
1.50394	-0.71682		0.03197	0.94315		-0.13802	1.3154		-1.31983	-1.01028		1.29873	-0.6819		-1.21918	-1.1113		-0.00248	0.36564			1.19241	-0.31843		1.41784	-0.43755		1.42962	-0.74473		1.46244	-0.61326		-1.21121	-1.11931		-1.23833	-1.09209		0.04697	0.49687		0.25555	0.72348		-0.04615	0.99295		0.12277
1.50415	-0.71684		0.03166	0.94294		-0.1382	1.31505		-1.31979	-1.01032		1.29896	-0.68193		-1.21916	-1.11132		-0.00304	0.36555			1.19192	-0.31842		1.41819	-0.43759		1.4297	-0.74468		1.46261	-0.61327		-1.21118	-1.11934		-1.2383	-1.09212		0.04672	0.49659		0.25612	0.72309		-0.04681	0.99291		0.12256
1.50435	-0.71687		0.03134	0.94274		-0.13838	1.3147		-1.31975	-1.01036		1.29919	-0.68196		-1.21914	-1.11135		-0.00359	0.36548			1.19143	-0.31841		1.41853	-0.43765		1.42977	-0.74464		1.46277	-0.61329		-1.21115	-1.11936		-1.23827	-1.09215		0.04646	0.49632		0.25668	0.72268		-0.04746	0.99288		0.12235
1.50455	-0.7169		0.03103	0.94255		-0.13857	1.31436		-1.31971	-1.0104		1.29942	-0.682		-1.21912	-1.11137		-0.00415	0.36541			1.19094	-0.31839		1.41887	-0.43771		1.42983	-0.7446		1.46294	-0.61331		-1.21113	-1.11939		-1.23824	-1.09217		0.0462	0.49605		0.25723	0.72227		-0.04811	0.99286		0.12213
1.50474	-0.71694		0.03072	0.94238		-0.13876	1.31402		-1.31968	-1.01044		1.29964	-0.68204		-1.2191	-1.11139		-0.0047	0.36536			1.19046	-0.31836		1.4192	-0.43779		1.42989	-0.74457		1.4631	-0.61334		-1.21111	-1.11941		-1.23822	-1.09219		0.04594	0.49579		0.25778	0.72185		-0.04877	0.99284		0.1219
1.50494	-0.71698		0.03041	0.94222		-0.13895	1.31368		-1.31964	-1.01047		1.29986	-0.68209		-1.21908	-1.1114		-0.00525	0.36531			1.18997	-0.31833		1.41953	-0.43789		1.42995	-0.74455		1.46326	-0.61337		-1.21109	-1.11942		-1.2382	-1.09221		0.04568	0.49552		0.25831	0.72141		-0.04942	0.99283		0.12166
1.50512	-0.71702		0.0301	0.94208		-0.13915	1.31334		-1.31961	-1.0105		1.30008	-0.68214		-1.21907	-1.11142		-0.0058	0.36528			1.18949	-0.31829		1.41984	-0.438		1.43	-0.74454		1.46342	-0.6134		-1.21108	-1.11943		-1.23819	-1.09223		0.04541	0.49527		0.25884	0.72097		-0.05007	0.99283		0.12142
1.50531	-0.71708		0.02979	0.94195		-0.13935	1.313		-1.31958	-1.01053		1.30029	-0.6822		-1.21905	-1.11144		-0.00635	0.36525			1.18901	-0.31824		1.42015	-0.43812		1.43004	-0.74453		1.46358	-0.61344		-1.21107	-1.11944		-1.23818	-1.09224		0.04514	0.49501		0.25936	0.72053		-0.05073	0.99283		0.12117
1.50549	-0.71713		0.02948	0.94183		-0.13955	1.31267		-1.31956	-1.01055		1.3005	-0.68226		-1.21904	-1.11145		-0.0069	0.36523			1.18852	-0.31818		1.42045	-0.43825		1.43008	-0.74453		1.46373	-0.61348		-1.21107	-1.11945		-1.23817	-1.09225		0.04486	0.49476		0.25988	0.72007		-0.05138	0.99284		0.12092
1.50567	-0.7172		0.02917	0.94173		-0.13975	1.31234		-1.31954	-1.01057		1.3007	-0.68233		-1.21903	-1.11146		-0.00745	0.36522			1.18804	-0.31812		1.42075	-0.4384		1.43012	-0.74454		1.46389	-0.61353		-1.21106	-1.11945		-1.23817	-1.09225		0.04459	0.49451		0.26038	0.71961		-0.05203	0.99285		0.12066
1.50584	-0.71726		0.02887	0.94164		-0.13996	1.31201		-1.31952	-1.0106		1.3009	-0.68241		-1.21901	-1.11147		-0.008	0.36522			1.18756	-0.31805		1.42103	-0.43856		1.43014	-0.74456		1.46404	-0.61358		-1.21106	-1.11945		-1.23817	-1.09225		0.04431	0.49427		0.26088	0.71913		-0.05269	0.99288		0.12039
1.50601	-0.71733		0.02856	0.94156		-0.14017	1.31168		-1.3195	-1.01061		1.3011	-0.68249		-1.21901	-1.11148		-0.00855	0.36523			1.18708	-0.31797		1.42131	-0.43873		1.43017	-0.74459		1.4642	-0.61363		-1.21107	-1.11945		-1.23817	-1.09225		0.04402	0.49403		0.26137	0.71865		-0.05334	0.99291		0.12012
1.50618	-0.71741		0.02826	0.9415		-0.14039	1.31136		-1.31948	-1.01063		1.3013	-0.68257		-1.219	-1.11149		-0.00909	0.36525			1.18661	-0.31789		1.42158	-0.43892		1.43019	-0.74462		1.46435	-0.61369		-1.21107	-1.11944		-1.23818	-1.09224		0.04374	0.49379		0.26185	0.71816		-0.05399	0.99294		0.11984
1.50634	-0.71749		0.02795	0.94146		-0.1406	1.31103		-1.31947	-1.01064		1.30149	-0.68266		-1.21899	-1.1115		-0.00963	0.36528			1.18613	-0.3178		1.42185	-0.43912		1.4302	-0.74467		1.4645	-0.61375		-1.21108	-1.11943		-1.23819	-1.09223		0.04345	0.49356		0.26232	0.71766		-0.05464	0.99299		0.11955
1.5065	-0.71758		0.02765	0.94142		-0.14083	1.31071		-1.31946	-1.01065		1.30168	-0.68276		-1.21898	-1.1115		-0.01018	0.36532			1.18565	-0.3177		1.4221	-0.43934		1.43021	-0.74472		1.46465	-0.61382		-1.21109	-1.11942		-1.2382	-1.09221		0.04315	0.49333		0.26279	0.71716		-0.0553	0.99304		0.11926
1.50666	-0.71767		0.02735	0.9414		-0.14105	1.3104		-1.31945	-1.01066		1.30186	-0.68286		-1.21898	-1.11151		-0.01072	0.36536			1.18518	-0.31759		1.42235	-0.43956		1.43022	-0.74478		1.4648	-0.61389		-1.21111	-1.11941		-1.23822	-1.09219		0.04286	0.49311		0.26325	0.71664		-0.05595	0.99309		0.11896
1.50681	-0.71776		0.02705	0.9414		-0.14128	1.31008		-1.31945	-1.01066		1.30204	-0.68296		-1.21898	-1.11151		-0.01126	0.36542			1.1847	-0.31748		1.42259	-0.4398		1.43022	-0.74484		1.46494	-0.61396		-1.21113	-1.11939		-1.23824	-1.09217		0.04256	0.49289		0.26369	0.71612		-0.0566	0.99316		0.11865
1.50696	-0.71786		0.02675	0.94141		-0.14151	1.30977		-1.31945	-1.01067		1.30222	-0.68307		-1.21898	-1.11151		-0.0118	0.36549			1.18423	-0.31736		1.42283	-0.44006		1.43021	-0.74492		1.46509	-0.61404		-1.21115	-1.11936		-1.23827	-1.09215		0.04226	0.49267		0.26414	0.71559		-0.05725	0.99323		0.11834
1.50711	-0.71797		0.02645	0.94143		-0.14174	1.30946		-1.31945	-1.01067		1.3024	-0.68319		-1.21898	-1.11151		-0.01233	0.36556			1.18376	-0.31723		1.42305	-0.44033		1.4302	-0.745		1.46523	-0.61412		-1.21118	-1.11934		-1.2383	-1.09212		0.04195	0.49245		0.26457	0.71505		-0.0579	0.9933		0.11802
1.50725	-0.71808		0.02616	0.94147		-0.14198	1.30915		-1.31945	-1.01066		1.30257	-0.68331		-1.21898	-1.11151		-0.01287	0.36564			1.18329	-0.31709		1.42327	-0.44061		1.43018	-0.74509		1.46537	-0.61421		-1.21121	-1.11931		-1.23833	-1.09209		0.04164	0.49224		0.26499	0.7145		-0.05855	0.99339		0.1177
1.50739	-0.7182		0.02586	0.94152		-0.14222	1.30884		-1.31945	-1.01066		1.30274	-0.68343		-1.21898	-1.11151		-0.01341	0.36574			1.18282	-0.31695		1.42348	-0.4409		1.43016	-0.74519		1.46551	-0.6143		-1.21124	-1.11928		-1.23836	-1.09205		0.04133	0.49203		0.26541	0.71395		-0.0592	0.99348		0.11736
1.50753	-0.71832		0.02557	0.94158		-0.14246	1.30854		-1.31946	-1.01065		1.3029	-0.68357		-1.21898	-1.1115		-0.01394	0.36584			1.18236	-0.3168		1.42368	-0.44121		1.43014	-0.74529		1.46565	-0.61439		-1.21127	-1.11924		-1.2384	-1.09201		0.04102	0.49183		0.26582	0.71339		-0.05985	0.99357		0.11703
1.50766	-0.71844		0.02527	0.94166		-0.1427	1.30824		-1.31947	-1.01064		1.30306	-0.6837		-1.21899	-1.1115		-0.01447	0.36595			1.18189	-0.31665		1.42388	-0.44153		1.43011	-0.7454		1.46579	-0.61449		-1.21131	-1.1192		-1.23845	-1.09197		0.0407	0.49163		0.26622	0.71281		-0.0605	0.99368		0.11668
1.50779	-0.71857		0.02498	0.94175		-0.14295	1.30794		-1.31948	-1.01063		1.30322	-0.68384		-1.219	-1.11149		-0.015	0.36607			1.18143	-0.31648		1.42406	-0.44187		1.43007	-0.74553		1.46593	-0.6146		-1.21135	-1.11916		-1.23849	-1.09192		0.04038	0.49144		0.26661	0.71223		-0.06114	0.99379		0.11633
1.50792	-0.71871		0.02469	0.94186		-0.1432	1.30764		-1.3195	-1.01061		1.30337	-0.68399		-1.21901	-1.11148		-0.01553	0.3662			1.18096	-0.31631		1.42424	-0.44221		1.43003	-0.74566		1.46606	-0.6147		-1.2114	-1.11912		-1.23854	-1.09187		0.04006	0.49124		0.267	0.71165		-0.06179	0.9939		0.11598
1.50804	-0.71885		0.0244	0.94198		-0.14346	1.30735		-1.31952	-1.0106		1.30352	-0.68414		-1.21901	-1.11147		-0.01606	0.36634			1.1805	-0.31613		1.42442	-0.44257		1.42999	-0.74579		1.4662	-0.61481		-1.21144	-1.11907		-1.2386	-1.09182		0.03973	0.49105		0.26737	0.71105		-0.06244	0.99403		0.11561
1.50816	-0.71899		0.02411	0.94211		-0.14372	1.30705		-1.31954	-1.01057		1.30367	-0.6843		-1.21903	-1.11146		-0.01659	0.36649			1.18004	-0.31594		1.42458	-0.44295		1.42994	-0.74594		1.46633	-0.61493		-1.2115	-1.11902		-1.23865	-1.09176		0.0394	0.49087		0.26774	0.71045		-0.06308	0.99416		0.11524
1.50827	-0.71914		0.02382	0.94226		-0.14398	1.30676		-1.31956	-1.01055		1.30381	-0.68446		-1.21904	-1.11145		-0.01711	0.36665			1.17958	-0.31575		1.42474	-0.44334		1.42988	-0.74609		1.46646	-0.61505		-1.21155	-1.11897		-1.23872	-1.0917		0.03907	0.49069		0.2681	0.70983		-0.06373	0.99429		0.11487
1.50838	-0.71929		0.02354	0.94243		-0.14424	1.30648		-1.31958	-1.01053		1.30395	-0.68463		-1.21905	-1.11144		-0.01764	0.36682			1.17912	-0.31555		1.42489	-0.44374		1.42982	-0.74625		1.46659	-0.61517		-1.21161	-1.11891		-1.23878	-1.09163		0.03874	0.49051		0.26845	0.70921		-0.06437	0.99444		0.11449
1.50849	-0.71945		0.02325	0.9426		-0.14451	1.30619		-1.31961	-1.0105		1.30409	-0.6848		-1.21907	-1.11142		-0.01816	0.367			1.17867	-0.31534		1.42503	-0.44415		1.42975	-0.74642		1.46672	-0.6153		-1.21167	-1.11885		-1.23885	-1.09157		0.0384	0.49034		0.2688	0.70859		-0.06502	0.99458		0.1141
1.50859	-0.71961		0.02297	0.94279		-0.14478	1.30591		-1.31964	-1.01047		1.30422	-0.68498		-1.21908	-1.1114		-0.01868	0.36718			1.17821	-0.31513		1.42516	-0.44458		1.42968	-0.7466		1.46684	-0.61543		-1.21173	-1.11878		-1.23892	-1.09149		0.03806	0.49017		0.26913	0.70795		-0.06566	0.99474		0.11371
1.50869	-0.71978		0.02268	0.94299		-0.14505	1.30563		-1.31968	-1.01044		1.30435	-0.68516		-1.2191	-1.11139		-0.0192	0.36738			1.17776	-0.31491		1.42529	-0.44502		1.42961	-0.74678		1.46697	-0.61556		-1.2118	-1.11872		-1.23899	-1.09142		0.03772	0.49		0.26946	0.70731		-0.0663	0.9949		0.11331
1.50879	-0.71996		0.0224	0.94321		-0.14533	1.30535		-1.31971	-1.0104		1.30448	-0.68535		-1.21912	-1.11137		-0.01971	0.36758			1.1773	-0.31468		1.42541	-0.44547		1.42953	-0.74698		1.46709	-0.6157		-1.21187	-1.11865		-1.23907	-1.09134		0.03737	0.48984		0.26978	0.70666		-0.06694	0.99507		0.1129
1.50888	-0.72013		0.02212	0.94344		-0.14561	1.30508		-1.31975	-1.01036		1.3046	-0.68554		-1.21914	-1.11135		-0.02023	0.3678			1.17685	-0.31444		1.42552	-0.44594		1.42944	-0.74718		1.46722	-0.61584		-1.21194	-1.11857		-1.23916	-1.09126		0.03702	0.48968		0.27009	0.706		-0.06758	0.99525		0.11249
1.50897	-0.72032		0.02184	0.94369		-0.14589	1.30481		-1.31979	-1.01032		1.30472	-0.68574		-1.21916	-1.11132		-0.02075	0.36802			1.1764	-0.3142		1.42562	-0.44642		1.42935	-0.74738		1.46734	-0.61599		-1.21202	-1.1185		-1.23924	-1.09117		0.03667	0.48952		0.27039	0.70533		-0.06822	0.99543		0.11207
1.50906	-0.7205		0.02156	0.94395		-0.14617	1.30454		-1.31983	-1.01028		1.30484	-0.68594		-1.21918	-1.1113		-0.02126	0.36825			1.17596	-0.31395		1.42571	-0.44691		1.42926	-0.7476		1.46746	-0.61614		-1.2121	-1.11842		-1.23933	-1.09108		0.03632	0.48937		0.27068	0.70466		-0.06886	0.99562		0.11165
1.50914	-0.7207		0.02129	0.94422		-0.14646	1.30427		-1.31988	-1.01023		1.30495	-0.68615		-1.21921	-1.11128		-0.02177	0.36849			1.17551	-0.31369		1.4258	-0.44742		1.42915	-0.74782		1.46757	-0.6163		-1.21218	-1.11833		-1.23942	-1.09099		0.03596	0.48923		0.27097	0.70397		-0.0695	0.99582		0.11122
1.50922	-0.72089		0.02101	0.94451		-0.14675	1.30401		-1.31993	-1.01018		1.30506	-0.68637		-1.21924	-1.11125		-0.02228	0.36874			1.17507	-0.31343		1.42588	-0.44794		1.42905	-0.74806		1.46769	-0.61646		-1.21226	-1.11825		-1.23952	-1.09089		0.0356	0.48908		0.27125	0.70328		-0.07014	0.99602		0.11078
1.5093	-0.7211		0.02074	0.94481		-0.14705	1.30374		-1.31998	-1.01013		1.30516	-0.68658		-1.21926	-1.11122		-0.02279	0.369			1.17462	-0.31316		1.42595	-0.44847		1.42894	-0.7483		1.46781	-0.61662		-1.21235	-1.11816		-1.23962	-1.09079		0.03523	0.48894		0.27152	0.70259		-0.07077	0.99623		0.11034
1.50937	-0.7213		0.02046	0.94512		-0.14734	1.30348		-1.32003	-1.01008		1.30526	-0.68681		-1.21929	-1.1112		-0.02329	0.36927			1.17418	-0.31288		1.42602	-0.44901		1.42882	-0.74854		1.46792	-0.61679		-1.21244	-1.11807		-1.23972	-1.09069		0.03487	0.48881		0.27178	0.70188		-0.07141	0.99645		0.10989
1.50944	-0.72151		0.02019	0.94545		-0.14764	1.30323		-1.32008	-1.01002		1.30536	-0.68704		-1.21932	-1.11117		-0.0238	0.36955			1.17374	-0.31259		1.42607	-0.44957		1.4287	-0.7488		1.46803	-0.61696		-1.21254	-1.11797		-1.23983	-1.09058		0.0345	0.48867		0.27203	0.70117		-0.07204	0.99667		0.10943
1.5095	-0.72173		0.01992	0.94579		-0.14794	1.30297		-1.32014	-1.00997		1.30545	-0.68727		-1.21935	-1.11113		-0.0243	0.36984			1.1733	-0.3123		1.42612	-0.45014		1.42858	-0.74906		1.46814	-0.61713		-1.21264	-1.11787		-1.23994	-1.09047		0.03413	0.48855		0.27227	0.70045		-0.07268	0.9969		0.10897
1.50956	-0.72195		0.01965	0.94615		-0.14825	1.30272		-1.3202	-1.00991		1.30554	-0.68751		-1.21938	-1.1111		-0.0248	0.37013			1.17287	-0.312		1.42616	-0.45072		1.42845	-0.74933		1.46825	-0.61731		-1.21274	-1.11777		-1.24005	-1.09035		0.03376	0.48842		0.27251	0.69972		-0.07331	0.99713		0.10851
1.50962	-0.72217		0.01939	0.94652		-0.14856	1.30247		-1.32027	-1.00984		1.30563	-0.68775		-1.21942	-1.11107		-0.0253	0.37044			1.17243	-0.31169		1.4262	-0.45132		1.42831	-0.74961		1.46836	-0.61749		-1.21284	-1.11767		-1.24017	-1.09024		0.03338	0.4883		0.27273	0.69898		-0.07394	0.99737		0.10803
1.50967	-0.7224		0.01912	0.9469		-0.14887	1.30223		-1.32033	-1.00978		1.30571	-0.688		-1.21945	-1.11103		-0.02579	0.37075			1.172	-0.31138		1.42622	-0.45193		1.42817	-0.7499		1.46847	-0.61768		-1.21295	-1.11756		-1.24029	-1.09011		0.033	0.48818		0.27295	0.69824		-0.07457	0.99762		0.10755
1.50972	-0.72264		0.01885	0.9473		-0.14918	1.30198		-1.3204	-1.00971		1.30579	-0.68825		-1.21949	-1.11099		-0.02629	0.37108			1.17157	-0.31106		1.42624	-0.45255		1.42803	-0.75019		1.46857	-0.61787		-1.21306	-1.11745		-1.24042	-1.08999		0.03262	0.48807		0.27316	0.69749		-0.0752	0.99788		0.10707
1.50977	-0.72288		0.01859	0.94771		-0.1495	1.30174		-1.32047	-1.00964		1.30587	-0.68851		-1.21953	-1.11096		-0.02678	0.37141			1.17114	-0.31073		1.42625	-0.45319		1.42788	-0.75049		1.46867	-0.61806		-1.21317	-1.11733		-1.24055	-1.08986		0.03223	0.48796		0.27336	0.69673		-0.07583	0.99814		0.10658
1.50981	-0.72312		0.01833	0.94814		-0.14982	1.3015		-1.32054	-1.00956		1.30594	-0.68877		-1.21957	-1.11092		-0.02727	0.37175			1.17071	-0.3104		1.42625	-0.45384		1.42772	-0.7508		1.46878	-0.61826		-1.21329	-1.11722		-1.24068	-1.08973		0.03185	0.48786		0.27356	0.69596		-0.07645	0.99841		0.10608
1.50985	-0.72337		0.01807	0.94857		-0.15014	1.30127		-1.32062	-1.00949		1.30601	-0.68904		-1.21961	-1.11088		-0.02776	0.3721			1.17028	-0.31005		1.42625	-0.4545		1.42756	-0.75112		1.46888	-0.61846		-1.21341	-1.1171		-1.24081	-1.08959		0.03146	0.48775		0.27374	0.69519		-0.07708	0.99868		0.10558
1.50989	-0.72362		0.01781	0.94903		-0.15046	1.30103		-1.3207	-1.00941		1.30608	-0.68932		-1.21965	-1.11083		-0.02825	0.37246			1.16986	-0.30971		1.42623	-0.45517		1.4274	-0.75144		1.46897	-0.61867		-1.21353	-1.11697		-1.24095	-1.08945		0.03107	0.48766		0.27392	0.69441		-0.0777	0.99896		0.10507
1.50992	-0.72388		0.01755	0.94949		-0.15079	1.3008		-1.32078	-1.00933		1.30614	-0.68959		-1.21969	-1.11079		-0.02874	0.37283			1.16943	-0.30935		1.42621	-0.45586		1.42723	-0.75177		1.46907	-0.61888		-1.21366	-1.11685		-1.24109	-1.08931		0.03067	0.48756		0.27408	0.69362		-0.07833	0.99925		0.10456
1.50995	-0.72414		0.01729	0.94997		-0.15112	1.30058		-1.32086	-1.00925		1.3062	-0.68988		-1.21974	-1.11075		-0.02922	0.37321			1.16901	-0.30899		1.42618	-0.45656		1.42705	-0.75211		1.46917	-0.61909		-1.21379	-1.11672		-1.24124	-1.08917		0.03027	0.48747		0.27424	0.69282		-0.07895	0.99954		0.10404
1.50997	-0.72441		0.01704	0.95046		-0.15145	1.30035		-1.32095	-1.00916		1.30625	-0.69017		-1.21978	-1.1107		-0.0297	0.3736			1.16859	-0.30862		1.42615	-0.45727		1.42687	-0.75246		1.46926	-0.61931		-1.21392	-1.11659		-1.24139	-1.08902		0.02987	0.48739		0.27439	0.69202		-0.07957	0.99984		0.10351
1.50999	-0.72468		0.01678	0.95097		-0.15179	1.30013		-1.32103	-1.00907		1.30631	-0.69046		-1.21983	-1.11065		-0.03018	0.37399			1.16818	-0.30824		1.4261	-0.45799		1.42669	-0.75282		1.46935	-0.61953		-1.21406	-1.11645		-1.24154	-1.08886		0.02947	0.4873		0.27454	0.69121		-0.08019	1.00015		0.10298
1.51001	-0.72496		0.01653	0.95149		-0.15213	1.29991		-1.32112	-1.00898		1.30635	-0.69076		-1.21988	-1.1106		-0.03066	0.3744			1.16776	-0.30786		1.42605	-0.45873		1.4265	-0.75318		1.46944	-0.61975		-1.21419	-1.11631		-1.2417	-1.08871		0.02907	0.48722		0.27467	0.69039		-0.0808	1.00046		0.10245
1.51003	-0.72524		0.01628	0.95202		-0.15247	1.29969		-1.32122	-1.00889		1.3064	-0.69106		-1.21993	-1.11055		-0.03113	0.37481			1.16735	-0.30747		1.42599	-0.45948		1.42631	-0.75355		1.46953	-0.61998		-1.21434	-1.11617		-1.24186	-1.08855		0.02866	0.48715		0.2748	0.68957		-0.08142	1.00078		0.1019
1.51004	-0.72553		0.01603	0.95257		-0.15281	1.29948		-1.32131	-1.00879		1.30644	-0.69137		-1.21998	-1.1105		-0.03161	0.37523			1.16693	-0.30707		1.42592	-0.46024		1.42611	-0.75393		1.46962	-0.62022		-1.21448	-1.11602		-1.24202	-1.08838		0.02825	0.48708		0.27491	0.68874		-0.08204	1.00111		0.10135
1.51004	-0.72582		0.01578	0.95313		-0.15316	1.29927		-1.32141	-1.0087		1.30647	-0.69168		-1.22003	-1.11045		-0.03208	0.37567			1.16652	-0.30667		1.42585	-0.46102		1.4259	-0.75431		1.46971	-0.62045		-1.21463	-1.11588		-1.24218	-1.08822		0.02784	0.48701		0.27502	0.6879		-0.08265	1.00144		0.1008
1.51005	-0.72611		0.01554	0.9537		-0.15351	1.29906		-1.32151	-1.00859		1.30651	-0.692		-1.22009	-1.11039		-0.03255	0.37611			1.16612	-0.30626		1.42576	-0.46181		1.4257	-0.75471		1.46979	-0.62069		-1.21478	-1.11572		-1.24235	-1.08805		0.02742	0.48695		0.27512	0.68705		-0.08326	1.00178		0.10024
1.51005	-0.72641		0.01529	0.95429		-0.15386	1.29885		-1.32161	-1.00849		1.30654	-0.69232		-1.22014	-1.11034		-0.03302	0.37656			1.16571	-0.30584		1.42567	-0.46261		1.42548	-0.75511		1.46988	-0.62094		-1.21493	-1.11557		-1.24253	-1.08787		0.027	0.48689		0.27521	0.6862		-0.08387	1.00212		0.09968
1.51004	-0.72671		0.01505	0.95489		-0.15421	1.29865		-1.32172	-1.00839		1.30656	-0.69265		-1.2202	-1.11028		-0.03348	0.37701			1.16531	-0.30542		1.42557	-0.46342		1.42527	-0.75551		1.46996	-0.62118		-1.21509	-1.11541		-1.2427	-1.0877		0.02658	0.48684		0.27529	0.68534		-0.08448	1.00247		0.0991
1.51003	-0.72702		0.01481	0.95551		-0.15457	1.29845		-1.32182	-1.00828		1.30659	-0.69298		-1.22026	-1.11022		-0.03395	0.37748			1.1649	-0.30499		1.42547	-0.46424		1.42504	-0.75593		1.47004	-0.62144		-1.21525	-1.11525		-1.24288	-1.08751		0.02616	0.48678		0.27537	0.68447		-0.08509	1.00283		0.09853
1.51002	-0.72733		0.01457	0.95613		-0.15493	1.29825		-1.32193	-1.00817		1.3066	-0.69331		-1.22032	-1.11016		-0.03441	0.37796			1.1645	-0.30455		1.42535	-0.46508		1.42481	-0.75635		1.47012	-0.62169		-1.21541	-1.11509		-1.24307	-1.08733		0.02574	0.48674		0.27543	0.6836		-0.0857	1.00319		0.09795
1.51001	-0.72765		0.01433	0.95678		-0.15529	1.29805		-1.32205	-1.00806		1.30662	-0.69365		-1.22038	-1.1101		-0.03486	0.37844			1.1641	-0.3041		1.42523	-0.46593		1.42458	-0.75678		1.47019	-0.62195		-1.21558	-1.11492		-1.24325	-1.08714		0.02531	0.48669		0.27549	0.68272		-0.0863	1.00356		0.09736
1.50999	-0.72797		0.01409	0.95743		-0.15566	1.29786		-1.32216	-1.00794		1.30663	-0.694		-1.22044	-1.11004		-0.03532	0.37894			1.16371	-0.30365		1.4251	-0.46679		1.42434	-0.75722		1.47027	-0.62221		-1.21575	-1.11475		-1.24344	-1.08695		0.02488	0.48665		0.27554	0.68183		-0.0869	1.00394		0.09676
1.50997	-0.7283		0.01386	0.9581		-0.15602	1.29767		-1.32228	-1.00782		1.30664	-0.69435		-1.2205	-1.10998		-0.03578	0.37944			1.16331	-0.30319		1.42497	-0.46767		1.4241	-0.75767		1.47034	-0.62248		-1.21592	-1.11458		-1.24364	-1.08676		0.02445	0.48662		0.27558	0.68094		-0.0875	1.00432		0.09617
1.50994	-0.72863		0.01362	0.95878		-0.15639	1.29749		-1.3224	-1.0077		1.30664	-0.69471		-1.22057	-1.10991		-0.03623	0.37995			1.16292	-0.30273		1.42482	-0.46855		1.42386	-0.75812		1.47042	-0.62275		-1.21609	-1.11441		-1.24383	-1.08656		0.02401	0.48659		0.27561	0.68003		-0.0881	1.00471		0.09556
1.50991	-0.72896		0.01339	0.95947		-0.15677	1.2973		-1.32252	-1.00758		1.30664	-0.69507		-1.22063	-1.10985		-0.03668	0.38047			1.16253	-0.30226		1.42467	-0.46945		1.4236	-0.75858		1.47049	-0.62303		-1.21627	-1.11423		-1.24403	-1.08636		0.02358	0.48656		0.27564	0.67913		-0.0887	1.0051		0.09495
1.50988	-0.7293		0.01316	0.96018		-0.15714	1.29712		-1.32264	-1.00746		1.30664	-0.69543		-1.2207	-1.10978		-0.03713	0.381			1.16214	-0.30178		1.42451	-0.47036		1.42335	-0.75905		1.47056	-0.6233		-1.21645	-1.11405		-1.24424	-1.08616		0.02314	0.48653		0.27565	0.67821		-0.0893	1.0055		0.09434
1.50984	-0.72965		0.01293	0.9609		-0.15752	1.29694		-1.32277	-1.00733		1.30664	-0.6958		-1.22077	-1.10971		-0.03757	0.38153			1.16176	-0.3013		1.42434	-0.47129		1.42309	-0.75952		1.47062	-0.62358		-1.21663	-1.11386		-1.24444	-1.08595		0.0227	0.48651		0.27566	0.67729		-0.08989	1.00591		0.09372
1.5098	-0.72999		0.0127	0.96163		-0.1579	1.29677		-1.3229	-1.0072		1.30663	-0.69618		-1.22084	-1.10964		-0.03801	0.38208			1.16137	-0.30081		1.42417	-0.47222		1.42282	-0.76001		1.47069	-0.62387		-1.21682	-1.11368		-1.24465	-1.08574		0.02226	0.4865		0.27565	0.67636		-0.09049	1.00633		0.09309
1.50976	-0.73035		0.01248	0.96238		-0.15828	1.2966		-1.32303	-1.00707		1.30661	-0.69656		-1.22091	-1.10957		-0.03845	0.38263			1.16099	-0.30031		1.42398	-0.47317		1.42255	-0.76049		1.47075	-0.62416		-1.21701	-1.11349		-1.24487	-1.08552		0.02181	0.48648		0.27564	0.67543		-0.09108	1.00674		0.09246
1.50971	-0.7307		0.01225	0.96314		-0.15866	1.29643		-1.32317	-1.00693		1.30659	-0.69694		-1.22098	-1.1095		-0.03889	0.3832			1.16061	-0.2998		1.42379	-0.47413		1.42227	-0.76099		1.47082	-0.62445		-1.2172	-1.11329		-1.24509	-1.0853		0.02136	0.48648		0.27562	0.67448		-0.09167	1.00717		0.09182
1.50966	-0.73107		0.01203	0.96391		-0.15905	1.29626		-1.3233	-1.00679		1.30657	-0.69733		-1.22106	-1.10942		-0.03933	0.38377			1.16023	-0.29929		1.42359	-0.4751		1.42199	-0.7615		1.47088	-0.62475		-1.2174	-1.1131		-1.24531	-1.08508		0.02091	0.48647		0.2756	0.67354		-0.09226	1.0076		0.09118
1.50961	-0.73143		0.01181	0.9647		-0.15944	1.2961		-1.32344	-1.00666		1.30655	-0.69772		-1.22113	-1.10935		-0.03976	0.38435			1.15986	-0.29878		1.42339	-0.47608		1.42171	-0.76201		1.47094	-0.62505		-1.2176	-1.1129		-1.24553	-1.08486		0.02046	0.48647		0.27556	0.67258		-0.09284	1.00804		0.09053
1.50955	-0.7318		0.01159	0.9655		-0.15983	1.29593		-1.32358	-1.00651		1.30652	-0.69812		-1.22121	-1.10927		-0.04019	0.38494			1.15948	-0.29825		1.42317	-0.47708		1.42142	-0.76253		1.471	-0.62535		-1.2178	-1.1127		-1.24576	-1.08463		0.02001	0.48647		0.27551	0.67162		-0.09343	1.00848		0.08988
1.50949	-0.73217		0.01137	0.96631		-0.16023	1.29578		-1.32373	-1.00637		1.30649	-0.69852		-1.22128	-1.1092		-0.04062	0.38554			1.15911	-0.29772		1.42295	-0.47809		1.42113	-0.76305		1.47105	-0.62566		-1.218	-1.11249		-1.24599	-1.0844		0.01955	0.48648		0.27546	0.67065		-0.09401	1.00893		0.08922
1.50942	-0.73255		0.01116	0.96714		-0.16062	1.29562		-1.32387	-1.00622		1.30645	-0.69893		-1.22136	-1.10912		-0.04105	0.38614			1.15874	-0.29719		1.42272	-0.47911		1.42083	-0.76359		1.47111	-0.62597		-1.21821	-1.11228		-1.24622	-1.08417		0.01909	0.48649		0.2754	0.66968		-0.09459	1.00939		0.08856
1.50935	-0.73294		0.01094	0.96797		-0.16102	1.29547		-1.32402	-1.00607		1.30642	-0.69934		-1.22144	-1.10904		-0.04147	0.38676			1.15838	-0.29664		1.42249	-0.48014		1.42052	-0.76413		1.47116	-0.62628		-1.21842	-1.11207		-1.24646	-1.08393		0.01863	0.48651		0.27533	0.6687		-0.09517	1.00985		0.08789
1.50928	-0.73332		0.01073	0.96882		-0.16142	1.29532		-1.32417	-1.00592		1.30637	-0.69975		-1.22152	-1.10895		-0.04189	0.38738			1.15801	-0.29609		1.42224	-0.48118		1.42022	-0.76467		1.47121	-0.6266		-1.21863	-1.11186		-1.2467	-1.08369		0.01817	0.48653		0.27525	0.66771		-0.09574	1.01032		0.08722
1.5092	-0.73371		0.01052	0.96969		-0.16183	1.29517		-1.32432	-1.00577		1.30633	-0.70017		-1.22161	-1.10887		-0.04231	0.38801			1.15765	-0.29554		1.42199	-0.48223		1.4199	-0.76523		1.47126	-0.62692		-1.21885	-1.11164		-1.24694	-1.08344		0.0177	0.48655		0.27516	0.66672		-0.09632	1.01079		0.08654
1.50912	-0.73411		0.01031	0.97057		-0.16223	1.29503		-1.32448	-1.00561		1.30628	-0.7006		-1.22169	-1.10879		-0.04273	0.38865			1.15729	-0.29497		1.42173	-0.4833		1.41959	-0.76579		1.47131	-0.62725		-1.21907	-1.11142		-1.24719	-1.0832		0.01724	0.48658		0.27507	0.66572		-0.09689	1.01128		0.08586
1.50904	-0.73451		0.0101	0.97145		-0.16264	1.29489		-1.32464	-1.00546		1.30622	-0.70103		-1.22177	-1.1087		-0.04314	0.3893			1.15693	-0.29441		1.42146	-0.48438		1.41927	-0.76636		1.47136	-0.62757		-1.21929	-1.1112		-1.24743	-1.08295		0.01677	0.48661		0.27496	0.66471		-0.09746	1.01176		0.08517
1.50895	-0.73491		0.0099	0.97236		-0.16305	1.29475		-1.3248	-1.0053		1.30617	-0.70146		-1.22186	-1.10862		-0.04356	0.38996			1.15658	-0.29383		1.42119	-0.48547		1.41894	-0.76694		1.4714	-0.62791		-1.21951	-1.11097		-1.24769	-1.08269		0.0163	0.48664		0.27485	0.6637		-0.09803	1.01225		0.08448
1.50886	-0.73532		0.00969	0.97327		-0.16347	1.29462		-1.32496	-1.00513		1.30611	-0.7019		-1.22195	-1.10853		-0.04396	0.39062			1.15622	-0.29325		1.42091	-0.48657		1.41861	-0.76752		1.47145	-0.62824		-1.21974	-1.11075		-1.24794	-1.08244		0.01583	0.48668		0.27473	0.66268		-0.0986	1.01275		0.08378
1.50877	-0.73573		0.00949	0.9742		-0.16388	1.29448		-1.32512	-1.00497		1.30604	-0.70234		-1.22204	-1.10844		-0.04437	0.39129			1.15587	-0.29266		1.42062	-0.48768		1.41827	-0.76811		1.47149	-0.62858		-1.21997	-1.11052		-1.2482	-1.08218		0.01535	0.48672		0.2746	0.66166		-0.09916	1.01326		0.08308
1.50867	-0.73615		0.00929	0.97514		-0.1643	1.29435		-1.32529	-1.0048		1.30598	-0.70279		-1.22213	-1.10835		-0.04477	0.39197			1.15552	-0.29207		1.42032	-0.4888		1.41793	-0.76871		1.47153	-0.62892		-1.2202	-1.11028		-1.24847	-1.08191		0.01487	0.48677		0.27446	0.66063		-0.09972	1.01376		0.08237
1.50857	-0.73657		0.00909	0.97609		-0.16472	1.29423		-1.32546	-1.00463		1.3059	-0.70324		-1.22222	-1.10826		-0.04518	0.39266			1.15518	-0.29147		1.42002	-0.48994		1.41759	-0.76931		1.47157	-0.62927		-1.22044	-1.11005		-1.24873	-1.08165		0.0144	0.48682		0.27431	0.65959		-0.10028	1.01428		0.08165
1.50846	-0.737		0.00889	0.97706		-0.16514	1.2941		-1.32563	-1.00446		1.30583	-0.7037		-1.22231	-1.10816		-0.04557	0.39336			1.15483	-0.29086		1.4197	-0.49108		1.41724	-0.76992		1.47161	-0.62962		-1.22068	-1.10981		-1.249	-1.08138		0.01391	0.48687		0.27416	0.65855		-0.10084	1.0148		0.08094
1.50835	-0.73742		0.0087	0.97804		-0.16556	1.29398		-1.3258	-1.00428		1.30575	-0.70416		-1.2224	-1.10807		-0.04597	0.39407			1.15449	-0.29025		1.41938	-0.49224		1.41689	-0.77054		1.47164	-0.62997		-1.22092	-1.10956		-1.24927	-1.0811		0.01343	0.48693		0.27399	0.6575		-0.1014	1.01533		0.08021
1.50824	-0.73786		0.0085	0.97903		-0.16599	1.29387		-1.32598	-1.00411		1.30567	-0.70462		-1.2225	-1.10798		-0.04636	0.39478			1.15415	-0.28963		1.41906	-0.49341		1.41653	-0.77116		1.47167	-0.63033		-1.22116	-1.10932		-1.24955	-1.08083		0.01295	0.48699		0.27382	0.65645		-0.10195	1.01586		0.07948
1.50813	-0.73829		0.00831	0.98003		-0.16642	1.29375		-1.32616	-1.00393		1.30558	-0.70509		-1.22259	-1.10788		-0.04675	0.39551			1.15382	-0.28901		1.41872	-0.49459		1.41617	-0.7718		1.47171	-0.63069		-1.22141	-1.10907		-1.24983	-1.08055		0.01246	0.48706		0.27364	0.65539		-0.1025	1.0164		0.07875
1.50801	-0.73874		0.00812	0.98104		-0.16685	1.29364		-1.32634	-1.00375		1.3055	-0.70557		-1.22269	-1.10778		-0.04714	0.39624			1.15348	-0.28837		1.41838	-0.49578		1.4158	-0.77243		1.47174	-0.63105		-1.22166	-1.10882		-1.25011	-1.08026		0.01197	0.48712		0.27345	0.65433		-0.10305	1.01695		0.07801
1.50788	-0.73918		0.00793	0.98207		-0.16728	1.29353		-1.32652	-1.00356		1.3054	-0.70604		-1.22279	-1.10768		-0.04753	0.39697			1.15315	-0.28774		1.41803	-0.49699		1.41543	-0.77308		1.47177	-0.63142		-1.22191	-1.10857		-1.25039	-1.07998		0.01148	0.4872		0.27325	0.65325		-0.1036	1.0175		0.07727
1.50776	-0.73963		0.00775	0.98311		-0.16771	1.29343		-1.32671	-1.00338		1.30531	-0.70652		-1.22289	-1.10758		-0.04791	0.39772			1.15282	-0.28709		1.41767	-0.4982		1.41505	-0.77373		1.47179	-0.63179		-1.22217	-1.10831		-1.25068	-1.07969		0.01099	0.48728		0.27304	0.65218		-0.10414	1.01805		0.07653
1.50763	-0.74008		0.00756	0.98416		-0.16815	1.29333		-1.32689	-1.00319		1.30521	-0.70701		-1.22299	-1.10748		-0.04829	0.39848			1.15249	-0.28645		1.41731	-0.49942		1.41467	-0.77439		1.47182	-0.63216		-1.22242	-1.10805		-1.25097	-1.0794		0.0105	0.48736		0.27283	0.65109		-0.10469	1.01861		0.07577
1.5075	-0.74054		0.00738	0.98523		-0.16859	1.29323		-1.32708	-1.003		1.3051	-0.7075		-1.22309	-1.10738		-0.04867	0.39924			1.15217	-0.28579		1.41694	-0.50066		1.41429	-0.77506		1.47184	-0.63253		-1.22268	-1.10779		-1.25126	-1.0791		0.01	0.48744		0.27261	0.65001		-0.10523	1.01918		0.07502
1.50736	-0.741		0.0072	0.9863		-0.16903	1.29313		-1.32728	-1.00281		1.305	-0.708		-1.2232	-1.10727		-0.04904	0.40001			1.15185	-0.28513		1.41656	-0.50191		1.4139	-0.77573		1.47187	-0.63291		-1.22295	-1.10753		-1.25156	-1.07881		0.00951	0.48753		0.27238	0.64891		-0.10577	1.01975		0.07426
1.50722	-0.74147		0.00702	0.98739		-0.16947	1.29304		-1.32747	-1.00261		1.30489	-0.70849		-1.2233	-1.10717		-0.04941	0.40079			1.15153	-0.28446		1.41617	-0.50316		1.41351	-0.77641		1.47189	-0.6333		-1.22321	-1.10726		-1.25186	-1.0785		0.00901	0.48762		0.27214	0.64781		-0.1063	1.02033		0.07349
1.50707	-0.74193		0.00684	0.98849		-0.16992	1.29294		-1.32767	-1.00242		1.30477	-0.709		-1.22341	-1.10706		-0.04978	0.40157			1.15121	-0.28379		1.41578	-0.50443		1.41311	-0.7771		1.47191	-0.63368		-1.22348	-1.10699		-1.25216	-1.0782		0.00851	0.48772		0.27189	0.64671		-0.10683	1.02092		0.07272
1.50693	-0.74241		0.00667	0.98961		-0.17036	1.29286		-1.32786	-1.00222		1.30466	-0.7095		-1.22351	-1.10696		-0.05015	0.40237			1.15089	-0.28311		1.41538	-0.50571		1.41271	-0.77779		1.47192	-0.63407		-1.22375	-1.10672		-1.25247	-1.07789		0.008	0.48782		0.27163	0.6456		-0.10737	1.02151		0.07195
1.50678	-0.74288		0.00649	0.99073		-0.17081	1.29277		-1.32807	-1.00201		1.30454	-0.71002		-1.22362	-1.10685		-0.05051	0.40317			1.15058	-0.28243		1.41497	-0.507		1.4123	-0.77849		1.47194	-0.63447		-1.22403	-1.10644		-1.25278	-1.07758		0.0075	0.48792		0.27137	0.64448		-0.10789	1.0221		0.07117
1.50662	-0.74336		0.00632	0.99187		-0.17126	1.29269		-1.32827	-1.00181		1.30441	-0.71053		-1.22373	-1.10674		-0.05087	0.40398			1.15027	-0.28173		1.41455	-0.5083		1.41189	-0.77919		1.47195	-0.63486		-1.2243	-1.10616		-1.25309	-1.07727		0.00699	0.48803		0.27109	0.64336		-0.10842	1.0227		0.07038
1.50646	-0.74385		0.00615	0.99302		-0.17172	1.29261		-1.32847	-1.00161		1.30428	-0.71105		-1.22384	-1.10663		-0.05123	0.4048			1.14996	-0.28104		1.41413	-0.50962		1.41147	-0.77991		1.47197	-0.63526		-1.22458	-1.10588		-1.2534	-1.07695		0.00649	0.48814		0.27081	0.64223		-0.10894	1.02331		0.06959
1.5063	-0.74434		0.00598	0.99418		-0.17217	1.29254		-1.32868	-1.0014		1.30415	-0.71157		-1.22395	-1.10652		-0.05159	0.40562			1.14966	-0.28034		1.4137	-0.51094		1.41106	-0.78062		1.47198	-0.63566		-1.22487	-1.1056		-1.25372	-1.07664		0.00598	0.48826		0.27052	0.6411		-0.10946	1.02392		0.0688
1.50614	-0.74483		0.00582	0.99535		-0.17263	1.29246		-1.32889	-1.00119		1.30402	-0.7121		-1.22407	-1.1064		-0.05194	0.40646			1.14936	-0.27963		1.41326	-0.51227		1.41063	-0.78135		1.47199	-0.63607		-1.22515	-1.10531		-1.25404	-1.07631		0.00547	0.48838		0.27022	0.63997		-0.10998	1.02454		0.068
1.50597	-0.74532		0.00565	0.99654		-0.17309	1.29239		-1.3291	-1.00098		1.30388	-0.71263		-1.22418	-1.10629		-0.05229	0.4073			1.14906	-0.27891		1.41282	-0.51361		1.4102	-0.78208		1.472	-0.63648		-1.22544	-1.10502		-1.25437	-1.07599		0.00496	0.4885		0.26992	0.63882		-0.1105	1.02516		0.0672
1.5058	-0.74582		0.00549	0.99773		-0.17355	1.29233		-1.32931	-1.00076		1.30374	-0.71317		-1.2243	-1.10617		-0.05263	0.40815			1.14876	-0.27819		1.41237	-0.51497		1.40977	-0.78282		1.472	-0.63689		-1.22573	-1.10473		-1.25469	-1.07566		0.00444	0.48863		0.2696	0.63768		-0.11101	1.02579		0.0664
1.50562	-0.74633		0.00533	0.99894		-0.17401	1.29226		-1.32953	-1.00054		1.30359	-0.71371		-1.22441	-1.10606		-0.05298	0.409			1.14847	-0.27747		1.41191	-0.51633		1.40934	-0.78357		1.47201	-0.63731		-1.22602	-1.10444		-1.25502	-1.07533		0.00393	0.48876		0.26928	0.63652		-0.11152	1.02643		0.06559
1.50544	-0.74683		0.00517	1.00016		-0.17447	1.2922		-1.32975	-1.00033		1.30344	-0.71425		-1.22453	-1.10594		-0.05332	0.40987			1.14818	-0.27674		1.41144	-0.5177		1.4089	-0.78432		1.47201	-0.63772		-1.22632	-1.10414		-1.25536	-1.07499		0.00341	0.48889		0.26895	0.63537		-0.11203	1.02706		0.06477
1.50526	-0.74735		0.00502	1.00139		-0.17494	1.29215		-1.32997	-1.0001		1.30329	-0.7148		-1.22465	-1.10582		-0.05365	0.41074			1.14789	-0.276		1.41097	-0.51909		1.40845	-0.78507		1.47201	-0.63815		-1.22661	-1.10384		-1.25569	-1.07466		0.00289	0.48903		0.26861	0.6342		-0.11254	1.02771		0.06395
1.50508	-0.74786		0.00486	1.00264		-0.1754	1.29209		-1.33019	-0.99988		1.30313	-0.71535		-1.22477	-1.1057		-0.05399	0.41162			1.1476	-0.27526		1.41049	-0.52048		1.408	-0.78584		1.47201	-0.63857		-1.22691	-1.10354		-1.25603	-1.07432		0.00237	0.48917		0.26826	0.63304		-0.11304	1.02836		0.06313
1.50489	-0.74838		0.00471	1.00389		-0.17587	1.29204		-1.33041	-0.99966		1.30297	-0.71591		-1.22489	-1.10558		-0.05432	0.4125			1.14732	-0.27451		1.41	-0.52189		1.40755	-0.78661		1.47201	-0.639		-1.22722	-1.10324		-1.25637	-1.07398		0.00185	0.48932		0.2679	0.63186		-0.11354	1.02901		0.06231
1.5047	-0.7489		0.00456	1.00516		-0.17634	1.29199		-1.33064	-0.99943		1.30281	-0.71647		-1.22501	-1.10545		-0.05465	0.4134			1.14704	-0.27376		1.40951	-0.5233		1.40709	-0.78739		1.472	-0.63943		-1.22752	-1.10293		-1.25672	-1.07363		0.00133	0.48947		0.26754	0.63069		-0.11404	1.02967		0.06147
1.5045	-0.74943		0.00441	1.00643		-0.17682	1.29195		-1.33087	-0.9992		1.30264	-0.71703		-1.22513	-1.10533		-0.05498	0.4143			1.14676	-0.273		1.409	-0.52473		1.40663	-0.78817		1.472	-0.63986		-1.22783	-1.10262		-1.25706	-1.07328		0.000806699	0.48962		0.26716	0.6295		-0.11454	1.03034		0.06064
1.5043	-0.74995		0.00426	1.00772		-0.17729	1.2919		-1.3311	-0.99897		1.30248	-0.7176		-1.22526	-1.10521		-0.0553	0.41521			1.14648	-0.27224		1.40849	-0.52616		1.40617	-0.78896		1.47199	-0.6403		-1.22814	-1.10231		-1.25741	-1.07293		0.000281531	0.48978		0.26678	0.62832		-0.11503	1.03101		0.0598
1.5041	-0.75049		0.00412	1.00902		-0.17777	1.29187		-1.33133	-0.99874		1.3023	-0.71817		-1.22538	-1.10508		-0.05562	0.41612			1.14621	-0.27147		1.40798	-0.52761		1.4057	-0.78975		1.47198	-0.64074		-1.22845	-1.102		-1.25777	-1.07258		-0.000245003	0.48994		0.26639	0.62712		-0.11552	1.03169		0.05896
1.50389	-0.75102		0.00397	1.01033		-0.17825	1.29183		-1.33157	-0.9985		1.30213	-0.71874		-1.22551	-1.10495		-0.05593	0.41705			1.14594	-0.27069		1.40746	-0.52906		1.40523	-0.79055		1.47197	-0.64118		-1.22877	-1.10168		-1.25812	-1.07222		-0.000772883	0.49011		0.266	0.62593		-0.116	1.03237		0.05811
1.50368	-0.75156		0.00383	1.01166		-0.17872	1.2918		-1.3318	-0.99826		1.30195	-0.71932		-1.22564	-1.10483		-0.05625	0.41798			1.14567	-0.26991		1.40692	-0.53053		1.40475	-0.79136		1.47196	-0.64163		-1.22909	-1.10136		-1.25848	-1.07186		-0.0013	0.49028		0.26559	0.62473		-0.11649	1.03305		0.05726
1.50347	-0.75211		0.00369	1.01299		-0.17921	1.29177		-1.33204	-0.99802		1.30176	-0.7199		-1.22577	-1.1047		-0.05656	0.41891			1.14541	-0.26912		1.40639	-0.532		1.40427	-0.79217		1.47195	-0.64208		-1.22941	-1.10104		-1.25884	-1.0715		-0.00183	0.49045		0.26518	0.62352		-0.11697	1.03374		0.0564
1.50325	-0.75265		0.00356	1.01433		-0.17969	1.29174		-1.33228	-0.99778		1.30158	-0.72049		-1.2259	-1.10457		-0.05687	0.41986			1.14515	-0.26833		1.40584	-0.53349		1.40378	-0.79299		1.47193	-0.64253		-1.22973	-1.10072		-1.25921	-1.07113		-0.00236	0.49063		0.26476	0.62231		-0.11745	1.03444		0.05554
1.50304	-0.7532		0.00342	1.01569		-0.18017	1.29171		-1.33253	-0.99754		1.30138	-0.72108		-1.22603	-1.10443		-0.05717	0.42081			1.14489	-0.26754		1.40529	-0.53498		1.40329	-0.79382		1.47192	-0.64298		-1.23006	-1.10039		-1.25957	-1.07076		-0.0029	0.49081		0.26433	0.6211		-0.11793	1.03514		0.05468
1.50281	-0.75376		0.00329	1.01706		-0.18066	1.29169		-1.33277	-0.99729		1.30119	-0.72167		-1.22616	-1.1043		-0.05747	0.42177			1.14463	-0.26673		1.40473	-0.53648		1.4028	-0.79465		1.4719	-0.64344		-1.23039	-1.10006		-1.25994	-1.07039		-0.00343	0.49099		0.26389	0.61988		-0.1184	1.03585		0.05381
1.50259	-0.75431		0.00316	1.01843		-0.18115	1.29168		-1.33302	-0.99704		1.30099	-0.72227		-1.22629	-1.10417		-0.05777	0.42274			1.14438	-0.26593		1.40417	-0.538		1.4023	-0.79549		1.47188	-0.6439		-1.23072	-1.09973		-1.26031	-1.07002		-0.00397	0.49118		0.26344	0.61865		-0.11887	1.03656		0.05294
1.50236	-0.75487		0.00303	1.01982		-0.18164	1.29166		-1.33327	-0.99679		1.30079	-0.72287		-1.22643	-1.10403		-0.05807	0.42371			1.14412	-0.26512		1.4036	-0.53952		1.4018	-0.79633		1.47186	-0.64436		-1.23105	-1.09939		-1.26069	-1.06964		-0.0045	0.49137		0.26299	0.61743		-0.11934	1.03728		0.05207
1.50212	-0.75544		0.0029	1.02122		-0.18213	1.29165		-1.33352	-0.99654		1.30059	-0.72347		-1.22656	-1.1039		-0.05836	0.42469			1.14388	-0.2643		1.40302	-0.54105		1.4013	-0.79718		1.47183	-0.64483		-1.23138	-1.09906		-1.26107	-1.06926		-0.00504	0.49156		0.26253	0.61619		-0.1198	1.038		0.05119
1.50189	-0.75601		0.00278	1.02263		-0.18262	1.29164		-1.33377	-0.99629		1.30038	-0.72408		-1.2267	-1.10376		-0.05865	0.42568			1.14363	-0.26348		1.40243	-0.54259		1.40079	-0.79804		1.47181	-0.6453		-1.23172	-1.09872		-1.26145	-1.06888		-0.00558	0.49176		0.26206	0.61496		-0.12026	1.03872		0.05031
1.50165	-0.75658		0.00265	1.02405		-0.18311	1.29163		-1.33402	-0.99603		1.30017	-0.72469		-1.22683	-1.10362		-0.05893	0.42667			1.14339	-0.26265		1.40184	-0.54414		1.40028	-0.7989		1.47178	-0.64577		-1.23206	-1.09838		-1.26183	-1.0685		-0.00612	0.49196		0.26158	0.61372		-0.12072	1.03945		0.04942
1.50141	-0.75715		0.00253	1.02549		-0.18361	1.29163		-1.33428	-0.99578		1.29996	-0.72531		-1.22697	-1.10348		-0.05922	0.42767			1.14315	-0.26181		1.40124	-0.5457		1.39976	-0.79976		1.47175	-0.64625		-1.2324	-1.09803		-1.26222	-1.06811		-0.00666	0.49217		0.26109	0.61247		-0.12118	1.04019		0.04854
1.50116	-0.75773		0.00241	1.02693		-0.1841	1.29163		-1.33454	-0.99552		1.29974	-0.72593		-1.22711	-1.10335		-0.0595	0.42868			1.14291	-0.26098		1.40064	-0.54727		1.39924	-0.80064		1.47172	-0.64672		-1.23275	-1.09769		-1.2626	-1.06772		-0.0072	0.49238		0.2606	0.61122		-0.12163	1.04093		0.04764
1.50091	-0.75831		0.0023	1.02838		-0.1846	1.29163		-1.3348	-0.99525		1.29952	-0.72655		-1.22725	-1.1032		-0.05977	0.42969			1.14268	-0.26013		1.40003	-0.54885		1.39872	-0.80152		1.47169	-0.6472		-1.23309	-1.09734		-1.26299	-1.06733		-0.00775	0.49259		0.2601	0.60997		-0.12208	1.04168		0.04675
1.50066	-0.75889		0.00218	1.02984		-0.1851	1.29164		-1.33506	-0.99499		1.2993	-0.72717		-1.22739	-1.10306		-0.06004	0.43072			1.14245	-0.25929		1.39941	-0.55044		1.39819	-0.8024		1.47166	-0.64769		-1.23344	-1.09699		-1.26339	-1.06693		-0.00829	0.49281		0.25959	0.60871		-0.12253	1.04243		0.04585
1.5004	-0.75948		0.00207	1.03132		-0.1856	1.29165		-1.33533	-0.99473		1.29907	-0.7278		-1.22754	-1.10292		-0.06031	0.43174			1.14222	-0.25843		1.39878	-0.55203		1.39766	-0.80329		1.47162	-0.64817		-1.23379	-1.09664		-1.26378	-1.06654		-0.00884	0.49303		0.25907	0.60745		-0.12297	1.04318		0.04494
1.50014	-0.76007		0.00196	1.0328		-0.1861	1.29166		-1.33559	-0.99446		1.29884	-0.72843		-1.22768	-1.10278		-0.06058	0.43278			1.14199	-0.25758		1.39815	-0.55364		1.39712	-0.80418		1.47159	-0.64866		-1.23415	-1.09628		-1.26418	-1.06614		-0.00938	0.49325		0.25855	0.60619		-0.12341	1.04394		0.04404
1.49988	-0.76066		0.00185	1.0343		-0.18661	1.29168		-1.33586	-0.99419		1.29861	-0.72907		-1.22782	-1.10263		-0.06085	0.43382			1.14177	-0.25671		1.39751	-0.55525		1.39659	-0.80509		1.47155	-0.64915		-1.2345	-1.09593		-1.26458	-1.06573		-0.00993	0.49348		0.25801	0.60492		-0.12385	1.04471		0.04313
1.49962	-0.76126		0.00174	1.0358		-0.18711	1.2917		-1.33613	-0.99392		1.29837	-0.72971		-1.22797	-1.10248		-0.06111	0.43487			1.14155	-0.25585		1.39686	-0.55688		1.39604	-0.80599		1.47151	-0.64965		-1.23486	-1.09557		-1.26499	-1.06533		-0.01048	0.49371		0.25747	0.60364		-0.12428	1.04548		0.04221
1.49935	-0.76186		0.00164	1.03732		-0.18762	1.29172		-1.3364	-0.99365		1.29813	-0.73035		-1.22812	-1.10234		-0.06136	0.43592			1.14133	-0.25497		1.39621	-0.55851		1.3955	-0.8069		1.47147	-0.65014		-1.23522	-1.0952		-1.26539	-1.06492		-0.01103	0.49395		0.25692	0.60237		-0.12471	1.04625		0.0413
1.49908	-0.76246		0.00154	1.03884		-0.18812	1.29174		-1.33668	-0.99337		1.29788	-0.731		-1.22826	-1.10219		-0.06162	0.43698			1.14112	-0.2541		1.39555	-0.56015		1.39495	-0.80782		1.47143	-0.65064		-1.23559	-1.09484		-1.2658	-1.06451		-0.01158	0.49419		0.25637	0.60109		-0.12514	1.04703		0.04038
1.4988	-0.76307		0.00143	1.04038		-0.18863	1.29177		-1.33695	-0.99309		1.29764	-0.73165		-1.22841	-1.10204		-0.06187	0.43805			1.14091	-0.25322		1.39489	-0.5618		1.39439	-0.80874		1.47138	-0.65114		-1.23595	-1.09447		-1.26621	-1.0641		-0.01213	0.49443		0.2558	0.5998		-0.12557	1.04781		0.03945
1.49852	-0.76368		0.00134	1.04192		-0.18914	1.2918		-1.33723	-0.99282		1.29739	-0.7323		-1.22856	-1.10189		-0.06211	0.43913			1.1407	-0.25233		1.39421	-0.56345		1.39384	-0.80967		1.47134	-0.65165		-1.23632	-1.0941		-1.26663	-1.06368		-0.01268	0.49467		0.25523	0.59852		-0.12599	1.0486		0.03853
1.49824	-0.76429		0.00124	1.04348		-0.18965	1.29183		-1.33751	-0.99254		1.29713	-0.73295		-1.22871	-1.10174		-0.06236	0.44021			1.14049	-0.25144		1.39354	-0.56512		1.39328	-0.81061		1.47129	-0.65215		-1.23669	-1.09373		-1.26704	-1.06326		-0.01324	0.49492		0.25465	0.59723		-0.12641	1.04939		0.0376
1.49796	-0.76491		0.00114	1.04504		-0.19017	1.29187		-1.33779	-0.99225		1.29688	-0.73361		-1.22886	-1.10159		-0.0626	0.44129			1.14029	-0.25054		1.39285	-0.56679		1.39271	-0.81154		1.47124	-0.65266		-1.23706	-1.09336		-1.26746	-1.06284		-0.01379	0.49518		0.25406	0.59593		-0.12683	1.05019		0.03666
1.49767	-0.76552		0.00105	1.04662		-0.19068	1.29191		-1.33807	-0.99197		1.29662	-0.73427		-1.22902	-1.10143		-0.06284	0.44239			1.14009	-0.24964		1.39216	-0.56847		1.39215	-0.81249		1.47119	-0.65317		-1.23743	-1.09299		-1.26788	-1.06242		-0.01435	0.49543		0.25347	0.59463		-0.12724	1.05099		0.03573
1.49738	-0.76615		0.000962263	1.0482		-0.19119	1.29195		-1.33836	-0.99168		1.29635	-0.73494		-1.22917	-1.10128		-0.06307	0.44349			1.1399	-0.24874		1.39146	-0.57017		1.39157	-0.81344		1.47113	-0.65369		-1.23781	-1.09261		-1.26831	-1.062		-0.0149	0.49569		0.25286	0.59333		-0.12765	1.05179		0.03479
1.49709	-0.76677		0.000874048	1.0498		-0.19171	1.292		-1.33864	-0.9914		1.29609	-0.73561		-1.22932	-1.10112		-0.0633	0.44459			1.1397	-0.24783		1.39076	-0.57186		1.391	-0.81439		1.47108	-0.65421		-1.23819	-1.09223		-1.26873	-1.06157		-0.01546	0.49596		0.25225	0.59203		-0.12805	1.0526		0.03385
1.49679	-0.7674		0.000787919	1.0514		-0.19223	1.29205		-1.33893	-0.99111		1.29582	-0.73628		-1.22948	-1.10097		-0.06353	0.4457			1.13951	-0.24691		1.39005	-0.57357		1.39042	-0.81535		1.47103	-0.65472		-1.23857	-1.09185		-1.26916	-1.06114		-0.01601	0.49622		0.25163	0.59072		-0.12846	1.05341		0.0329
1.49649	-0.76803		0.00070388	1.05302		-0.19274	1.2921		-1.33922	-0.99082		1.29555	-0.73695		-1.22964	-1.10081		-0.06375	0.44682			1.13933	-0.246		1.38933	-0.57529		1.38984	-0.81632		1.47097	-0.65525		-1.23895	-1.09146		-1.26959	-1.06071		-0.01657	0.4965		0.25101	0.58941		-0.12886	1.05423		0.03195
1.49619	-0.76866		0.000621934	1.05464		-0.19326	1.29216		-1.33951	-0.99052		1.29527	-0.73763		-1.22979	-1.10065		-0.06397	0.44794			1.13914	-0.24507		1.38861	-0.57701		1.38926	-0.81729		1.47091	-0.65577		-1.23933	-1.09108		-1.27003	-1.06027		-0.01713	0.49677		0.25037	0.58809		-0.12925	1.05505		0.031
1.49588	-0.7693		0.000542083	1.05627		-0.19378	1.29221		-1.33981	-0.99023		1.29499	-0.73831		-1.22995	-1.10049		-0.06419	0.44907			1.13896	-0.24415		1.38788	-0.57874		1.38867	-0.81826		1.47085	-0.6563		-1.23972	-1.09069		-1.27046	-1.05983		-0.01769	0.49705		0.24973	0.58678		-0.12965	1.05588		0.03005
1.49557	-0.76993		0.000464332	1.05791		-0.1943	1.29227		-1.3401	-0.98993		1.29471	-0.73899		-1.23011	-1.10034		-0.06441	0.45021			1.13878	-0.24321		1.38714	-0.58048		1.38808	-0.81924		1.47079	-0.65683		-1.24011	-1.0903		-1.2709	-1.0594		-0.01825	0.49733		0.24909	0.58546		-0.13004	1.05671		0.02909
1.49526	-0.77057		0.000388683	1.05957		-0.19483	1.29234		-1.3404	-0.98963		1.29442	-0.73968		-1.23027	-1.10017		-0.06462	0.45135			1.13861	-0.24228		1.3864	-0.58223		1.38748	-0.82023		1.47072	-0.65736		-1.2405	-1.08991		-1.27134	-1.05895		-0.01881	0.49761		0.24843	0.58413		-0.13042	1.05755		0.02813
1.49494	-0.77122		0.000315139	1.06123		-0.19535	1.29241		-1.3407	-0.98933		1.29414	-0.74037		-1.23043	-1.10001		-0.06482	0.4525			1.13843	-0.24134		1.38565	-0.58398		1.38688	-0.82122		1.47066	-0.65789		-1.24089	-1.08952		-1.27178	-1.05851		-0.01937	0.4979		0.24777	0.5828		-0.13081	1.05839		0.02717
1.49462	-0.77187		0.000243704	1.0629		-0.19587	1.29248		-1.341	-0.98903		1.29384	-0.74106		-1.23059	-1.09985		-0.06503	0.45365			1.13826	-0.24039		1.3849	-0.58574		1.38628	-0.82221		1.47059	-0.65843		-1.24128	-1.08912		-1.27222	-1.05806		-0.01993	0.49819		0.2471	0.58148		-0.13119	1.05923		0.0262
1.4943	-0.77252		0.000174379	1.06458		-0.1964	1.29255		-1.3413	-0.98873		1.29355	-0.74176		-1.23076	-1.09969		-0.06523	0.45481			1.1381	-0.23945		1.38414	-0.58751		1.38568	-0.82321		1.47052	-0.65897		-1.24168	-1.08872		-1.27267	-1.05762		-0.02049	0.49849		0.24642	0.58014		-0.13156	1.06008		0.02524
1.49398	-0.77317		0.000107168	1.06626		-0.19693	1.29262		-1.3416	-0.98842		1.29325	-0.74245		-1.23092	-1.09952		-0.06543	0.45598			1.13793	-0.23849		1.38337	-0.58929		1.38507	-0.82422		1.47045	-0.65951		-1.24208	-1.08832		-1.27312	-1.05716		-0.02106	0.49879		0.24573	0.57881		-0.13194	1.06093		0.02427
1.49365	-0.77382		4.20739e-05	1.06796		-0.19745	1.2927		-1.34191	-0.98812		1.29295	-0.74315		-1.23108	-1.09936		-0.06562	0.45715			1.13777	-0.23754		1.3826	-0.59107		1.38446	-0.82523		1.47038	-0.66005		-1.24248	-1.08792		-1.27357	-1.05671		-0.02162	0.49909		0.24504	0.57747		-0.13231	1.06178		0.02329
1.49332	-0.77448		-2.09015e-05	1.06967		-0.19798	1.29279		-1.34222	-0.98781		1.29265	-0.74386		-1.23125	-1.09919		-0.06581	0.45833			1.13762	-0.23658		1.38182	-0.59287		1.38384	-0.82624		1.47031	-0.66059		-1.24288	-1.08752		-1.27402	-1.05626		-0.02218	0.49939		0.24434	0.57613		-0.13267	1.06264		0.02232
1.49299	-0.77514		-8.17555e-05	1.07138		-0.19851	1.29287		-1.34253	-0.9875		1.29234	-0.74456		-1.23142	-1.09902		-0.066	0.45951			1.13746	-0.23561		1.38104	-0.59466		1.38323	-0.82726		1.47023	-0.66114		-1.24329	-1.08711		-1.27448	-1.0558		-0.02275	0.4997		0.24363	0.57478		-0.13304	1.0635		0.02134
1.49265	-0.7758		-0.000140486	1.07311		-0.19904	1.29296		-1.34284	-0.98719		1.29203	-0.74527		-1.23158	-1.09886		-0.06618	0.4607			1.13731	-0.23464		1.38025	-0.59647		1.3826	-0.82828		1.47016	-0.66169		-1.24369	-1.0867		-1.27494	-1.05534		-0.02331	0.50001		0.24292	0.57344		-0.1334	1.06437		0.02036
1.49231	-0.77647		-0.00019709	1.07484		-0.19957	1.29305		-1.34315	-0.98688		1.29172	-0.74598		-1.23175	-1.09869		-0.06636	0.46189			1.13716	-0.23367		1.37945	-0.59829		1.38198	-0.82931		1.47008	-0.66224		-1.2441	-1.08629		-1.2754	-1.05488		-0.02388	0.50033		0.2422	0.57209		-0.13375	1.06524		0.01937
1.49197	-0.77714		-0.000251565	1.07658		-0.2001	1.29314		-1.34346	-0.98656		1.2914	-0.7467		-1.23192	-1.09852		-0.06654	0.46309			1.13702	-0.23269		1.37865	-0.60011		1.38135	-0.83034		1.47	-0.6628		-1.24451	-1.08588		-1.27586	-1.05442		-0.02444	0.50065		0.24147	0.57074		-0.13411	1.06612		0.01839
1.49163	-0.77781		-0.00030391	1.07833		-0.20063	1.29324		-1.34378	-0.98625		1.29108	-0.74742		-1.23209	-1.09835		-0.06671	0.46429			1.13687	-0.23171		1.37784	-0.60193		1.38072	-0.83138		1.46992	-0.66335		-1.24492	-1.08547		-1.27632	-1.05395		-0.02501	0.50097		0.24073	0.56938		-0.13446	1.06699		0.0174
1.49128	-0.77848		-0.000354122	1.08009		-0.20117	1.29334		-1.34409	-0.98593		1.29076	-0.74814		-1.23226	-1.09818		-0.06688	0.4655			1.13673	-0.23073		1.37703	-0.60377		1.38009	-0.83242		1.46984	-0.66391		-1.24533	-1.08505		-1.27679	-1.05348		-0.02557	0.50129		0.23999	0.56803		-0.1348	1.06788		0.01641
1.49093	-0.77915		-0.0004022	1.08185		-0.2017	1.29344		-1.34441	-0.98561		1.29044	-0.74886		-1.23243	-1.098		-0.06705	0.46672			1.1366	-0.22974		1.37621	-0.60561		1.37945	-0.83347		1.46975	-0.66447		-1.24575	-1.08464		-1.27726	-1.05301		-0.02614	0.50162		0.23924	0.56667		-0.13514	1.06876		0.01542
1.49057	-0.77983		-0.000448141	1.08363		-0.20223	1.29355		-1.34473	-0.98529		1.29011	-0.74958		-1.2326	-1.09783		-0.06721	0.46794			1.13647	-0.22875		1.37538	-0.60746		1.37882	-0.83452		1.46967	-0.66503		-1.24617	-1.08422		-1.27773	-1.05254		-0.02671	0.50195		0.23848	0.56531		-0.13548	1.06965		0.01442
1.49022	-0.78051		-0.000491944	1.08541		-0.20277	1.29366		-1.34505	-0.98497		1.28978	-0.75031		-1.23278	-1.09766		-0.06737	0.46916			1.13634	-0.22775		1.37455	-0.60931		1.37817	-0.83558		1.46958	-0.6656		-1.24659	-1.0838		-1.2782	-1.05207		-0.02727	0.50229		0.23771	0.56395		-0.13582	1.07055		0.01343
1.48986	-0.7812		-0.000533606	1.0872		-0.2033	1.29377		-1.34537	-0.98464		1.28944	-0.75104		-1.23295	-1.09748		-0.06753	0.47039			1.13621	-0.22675		1.37372	-0.61118		1.37753	-0.83664		1.46949	-0.66616		-1.24701	-1.08338		-1.27867	-1.05159		-0.02784	0.50263		0.23694	0.56258		-0.13615	1.07144		0.01243
1.4895	-0.78188		-0.000573127	1.089		-0.20384	1.29388		-1.3457	-0.98432		1.28911	-0.75177		-1.23313	-1.09731		-0.06768	0.47163			1.13609	-0.22575		1.37287	-0.61304		1.37688	-0.8377		1.4694	-0.66673		-1.24743	-1.08295		-1.27915	-1.05111		-0.02841	0.50297		0.23616	0.56121		-0.13648	1.07234		0.01142
1.48913	-0.78257		-0.000610505	1.09081		-0.20438	1.294		-1.34602	-0.98399		1.28877	-0.75251		-1.2333	-1.09713		-0.06783	0.47287			1.13597	-0.22474		1.37203	-0.61492		1.37623	-0.83877		1.46931	-0.6673		-1.24785	-1.08253		-1.27963	-1.05063		-0.02898	0.50332		0.23538	0.55984		-0.1368	1.07325		0.01042
1.48876	-0.78326		-0.000645738	1.09263		-0.20492	1.29412		-1.34635	-0.98366		1.28843	-0.75325		-1.23348	-1.09695		-0.06797	0.47412			1.13585	-0.22373		1.37117	-0.6168		1.37558	-0.83984		1.46922	-0.66787		-1.24828	-1.0821		-1.28011	-1.05015		-0.02955	0.50366		0.23459	0.55847		-0.13712	1.07415		0.00941
1.48839	-0.78395		-0.000678824	1.09445		-0.20545	1.29425		-1.34668	-0.98333		1.28808	-0.75399		-1.23366	-1.09678		-0.06812	0.47537			1.13573	-0.22272		1.37031	-0.61869		1.37492	-0.84092		1.46912	-0.66845		-1.24871	-1.08167		-1.28059	-1.04967		-0.03011	0.50401		0.23379	0.5571		-0.13744	1.07507		0.00841
1.48802	-0.78464		-0.000709763	1.09628		-0.20599	1.29437		-1.34701	-0.983		1.28773	-0.75473		-1.23383	-1.0966		-0.06825	0.47662			1.13562	-0.2217		1.36945	-0.62058		1.37426	-0.842		1.46902	-0.66902		-1.24914	-1.08124		-1.28107	-1.04918		-0.03068	0.50437		0.23298	0.55572		-0.13776	1.07598		0.0074
1.48764	-0.78534		-0.000738554	1.09812		-0.20653	1.2945		-1.34734	-0.98267		1.28738	-0.75547		-1.23401	-1.09642		-0.06839	0.47789			1.13551	-0.22068		1.36858	-0.62248		1.3736	-0.84308		1.46893	-0.6696		-1.24957	-1.0808		-1.28156	-1.04869		-0.03125	0.50473		0.23217	0.55435		-0.13807	1.0769		0.00638
1.48726	-0.78604		-0.000765194	1.09997		-0.20707	1.29463		-1.34767	-0.98233		1.28703	-0.75622		-1.23419	-1.09624		-0.06852	0.47915			1.13541	-0.21966		1.3677	-0.62439		1.37293	-0.84417		1.46883	-0.67018		-1.25	-1.08037		-1.28205	-1.0482		-0.03182	0.50509		0.23135	0.55297		-0.13837	1.07782		0.00537
1.48688	-0.78674		-0.000789684	1.10183		-0.20761	1.29477		-1.34801	-0.982		1.28667	-0.75697		-1.23437	-1.09606		-0.06865	0.48042			1.13531	-0.21863		1.36682	-0.6263		1.37226	-0.84526		1.46873	-0.67076		-1.25044	-1.07993		-1.28254	-1.04771		-0.03239	0.50545		0.23052	0.55159		-0.13868	1.07874		0.00435
1.4865	-0.78744		-0.000812022	1.10369		-0.20815	1.29491		-1.34834	-0.98166		1.28631	-0.75772		-1.23455	-1.09588		-0.06877	0.4817			1.13521	-0.2176		1.36593	-0.62822		1.37159	-0.84636		1.46862	-0.67134		-1.25087	-1.0795		-1.28303	-1.04722		-0.03296	0.50582		0.22969	0.5502		-0.13897	1.07967		0.00334
1.48611	-0.78815		-0.000832207	1.10556		-0.20869	1.29505		-1.34868	-0.98132		1.28595	-0.75848		-1.23473	-1.09569		-0.06889	0.48298			1.13511	-0.21656		1.36504	-0.63014		1.37092	-0.84746		1.46852	-0.67193		-1.25131	-1.07906		-1.28352	-1.04672		-0.03353	0.50619		0.22885	0.54882		-0.13927	1.0806		0.00232
1.48572	-0.78885		-0.000850238	1.10744		-0.20924	1.29519		-1.34902	-0.98098		1.28558	-0.75923		-1.23492	-1.09551		-0.06901	0.48426			1.13502	-0.21552		1.36414	-0.63207		1.37024	-0.84856		1.46841	-0.67252		-1.25175	-1.07862		-1.28402	-1.04623		-0.0341	0.50656		0.228	0.54743		-0.13956	1.08154		0.0013
1.48533	-0.78956		-0.000866116	1.10932		-0.20978	1.29534		-1.34936	-0.98064		1.28521	-0.75999		-1.2351	-1.09533		-0.06912	0.48555			1.13493	-0.21448		1.36324	-0.63401		1.36957	-0.84967		1.46831	-0.6731		-1.25219	-1.07817		-1.28451	-1.04573		-0.03466	0.50694		0.22715	0.54605		-0.13985	1.08247		0.000273637
1.48493	-0.79027		-0.000879838	1.11121		-0.21032	1.29549		-1.3497	-0.9803		1.28484	-0.76075		-1.23528	-1.09514		-0.06923	0.48685			1.13485	-0.21344		1.36233	-0.63595		1.36889	-0.85078		1.4682	-0.6737		-1.25263	-1.07773		-1.28501	-1.04523		-0.03523	0.50732		0.22629	0.54466		-0.14014	1.08341		-0.000750925
1.48454	-0.79099		-0.000891405	1.11311		-0.21086	1.29564		-1.35004	-0.97995		1.28447	-0.76151		-1.23547	-1.09496		-0.06934	0.48814			1.13476	-0.21239		1.36142	-0.6379		1.3682	-0.8519		1.46809	-0.67429		-1.25308	-1.07728		-1.28551	-1.04473		-0.0358	0.5077		0.22542	0.54327		-0.14042	1.08436		-0.00178
1.48414	-0.7917		-0.000900816	1.11502		-0.21141	1.2958		-1.35039	-0.97961		1.28409	-0.76228		-1.23565	-1.09477		-0.06944	0.48945			1.13468	-0.21134		1.3605	-0.63985		1.36752	-0.85302		1.46798	-0.67488		-1.25352	-1.07684		-1.28602	-1.04422		-0.03637	0.50809		0.22455	0.54188		-0.14069	1.08531		-0.0028
1.48373	-0.79242		-0.000908071	1.11693		-0.21195	1.29596		-1.35073	-0.97926		1.28372	-0.76304		-1.23584	-1.09458		-0.06954	0.49075			1.13461	-0.21029		1.35958	-0.64181		1.36683	-0.85414		1.46786	-0.67548		-1.25397	-1.07639		-1.28652	-1.04372		-0.03694	0.50848		0.22367	0.54048		-0.14097	1.08626		-0.00383
1.48333	-0.79314		-0.000913169	1.11885		-0.2125	1.29612		-1.35108	-0.97891		1.28333	-0.76381		-1.23603	-1.0944		-0.06964	0.49207			1.13453	-0.20923		1.35865	-0.64377		1.36614	-0.85527		1.46775	-0.67607		-1.25442	-1.07594		-1.28702	-1.04321		-0.03751	0.50887		0.22278	0.53909		-0.14124	1.08721		-0.00487
1.48292	-0.79386		-0.00091611	1.12078		-0.21304	1.29628		-1.35143	-0.97857		1.28295	-0.76458		-1.23621	-1.09421		-0.06973	0.49338			1.13446	-0.20817		1.35772	-0.64574		1.36544	-0.8564		1.46763	-0.67667		-1.25487	-1.07549		-1.28753	-1.0427		-0.03808	0.50926		0.22189	0.53769		-0.1415	1.08816		-0.0059
1.48251	-0.79458		-0.000916895	1.12272		-0.21359	1.29645		-1.35178	-0.97822		1.28256	-0.76535		-1.2364	-1.09402		-0.06982	0.4947			1.1344	-0.20711		1.35678	-0.64771		1.36475	-0.85753		1.46752	-0.67727		-1.25532	-1.07503		-1.28804	-1.04219		-0.03865	0.50966		0.22099	0.5363		-0.14176	1.08912		-0.00693
1.4821	-0.79531		-0.000915522	1.12466		-0.21413	1.29662		-1.35213	-0.97786		1.28217	-0.76613		-1.23659	-1.09383		-0.06991	0.49603			1.13433	-0.20605		1.35584	-0.64969		1.36405	-0.85867		1.4674	-0.67787		-1.25577	-1.07458		-1.28855	-1.04168		-0.03921	0.51006		0.22008	0.5349		-0.14202	1.09008		-0.00797
1.48168	-0.79603		-0.000911993	1.12661		-0.21468	1.29679		-1.35248	-0.97751		1.28178	-0.76691		-1.23678	-1.09364		-0.06999	0.49736			1.13427	-0.20498		1.35489	-0.65168		1.36335	-0.85981		1.46728	-0.67848		-1.25622	-1.07412		-1.28906	-1.04116		-0.03978	0.51047		0.21917	0.5335		-0.14228	1.09105		-0.009
1.48126	-0.79676		-0.000906307	1.12856		-0.21522	1.29697		-1.35283	-0.97716		1.28139	-0.76768		-1.23697	-1.09345		-0.07007	0.49869			1.13421	-0.20391		1.35393	-0.65367		1.36264	-0.86095		1.46716	-0.67908		-1.25668	-1.07367		-1.28958	-1.04065		-0.04035	0.51087		0.21825	0.5321		-0.14253	1.09202		-0.01004
1.48084	-0.79749		-0.000898465	1.13052		-0.21577	1.29715		-1.35318	-0.9768		1.28099	-0.76846		-1.23716	-1.09326		-0.07014	0.50002			1.13416	-0.20284		1.35298	-0.65566		1.36194	-0.8621		1.46703	-0.67969		-1.25714	-1.07321		-1.29009	-1.04013		-0.04092	0.51128		0.21733	0.5307		-0.14278	1.09299		-0.01108
1.48042	-0.79822		-0.000888466	1.13249		-0.21631	1.29733		-1.35354	-0.97645		1.28059	-0.76925		-1.23735	-1.09307		-0.07021	0.50136			1.13411	-0.20176		1.35201	-0.65766		1.36123	-0.86325		1.46691	-0.6803		-1.2576	-1.07275		-1.29061	-1.03961		-0.04148	0.5117		0.2164	0.5293		-0.14302	1.09396		-0.01212
1.48	-0.79895		-0.000876312	1.13446		-0.21686	1.29751		-1.3539	-0.97609		1.28019	-0.77003		-1.23755	-1.09287		-0.07028	0.50271			1.13406	-0.20068		1.35104	-0.65966		1.36052	-0.86441		1.46678	-0.6809		-1.25806	-1.07229		-1.29112	-1.03909		-0.04205	0.51211		0.21546	0.5279		-0.14326	1.09493		-0.01316
1.47957	-0.79969		-0.000862002	1.13644		-0.21741	1.2977		-1.35425	-0.97573		1.27978	-0.77081		-1.23774	-1.09268		-0.07034	0.50406			1.13402	-0.1996		1.35007	-0.66167		1.35981	-0.86556		1.46666	-0.68151		-1.25852	-1.07182		-1.29164	-1.03857		-0.04262	0.51253		0.21452	0.52649		-0.14349	1.09591		-0.0142
1.47914	-0.80042		-0.000845538	1.13843		-0.21795	1.29789		-1.35461	-0.97537		1.27937	-0.7716		-1.23793	-1.09249		-0.0704	0.50541			1.13397	-0.19852		1.34909	-0.66368		1.35909	-0.86672		1.46653	-0.68213		-1.25898	-1.07136		-1.29217	-1.03805		-0.04318	0.51295		0.21357	0.52509		-0.14373	1.09689		-0.01525
1.4787	-0.80116		-0.000826919	1.14042		-0.2185	1.29808		-1.35497	-0.97501		1.27896	-0.77239		-1.23813	-1.09229		-0.07046	0.50677			1.13394	-0.19743		1.34811	-0.6657		1.35837	-0.86789		1.4664	-0.68274		-1.25944	-1.07089		-1.29269	-1.03752		-0.04375	0.51338		0.21261	0.52369		-0.14395	1.09788		-0.01629
1.47827	-0.8019		-0.000806147	1.14242		-0.21904	1.29828		-1.35533	-0.97465		1.27855	-0.77318		-1.23832	-1.0921		-0.07051	0.50813			1.1339	-0.19634		1.34712	-0.66772		1.35766	-0.86905		1.46626	-0.68335		-1.25991	-1.07043		-1.29321	-1.037		-0.04432	0.5138		0.21165	0.52228		-0.14418	1.09886		-0.01734
1.47783	-0.80264		-0.000783223	1.14443		-0.21959	1.29848		-1.35569	-0.97428		1.27813	-0.77397		-1.23851	-1.0919		-0.07056	0.50949			1.13387	-0.19525		1.34613	-0.66975		1.35693	-0.87022		1.46613	-0.68397		-1.26037	-1.06996		-1.29374	-1.03647		-0.04488	0.51423		0.21069	0.52088		-0.1444	1.09985		-0.01839
1.47739	-0.80339		-0.000758147	1.14644		-0.22014	1.29868		-1.35606	-0.97392		1.27772	-0.77477		-1.23871	-1.0917		-0.07061	0.51086			1.13384	-0.19416		1.34514	-0.67178		1.35621	-0.87139		1.466	-0.68459		-1.26084	-1.06949		-1.29426	-1.03594		-0.04545	0.51467		0.20971	0.51947		-0.14461	1.10084		-0.01943
1.47695	-0.80413		-0.000730921	1.14845		-0.22068	1.29888		-1.35642	-0.97355		1.2773	-0.77556		-1.23891	-1.09151		-0.07065	0.51223			1.13381	-0.19306		1.34414	-0.67381		1.35549	-0.87257		1.46586	-0.68521		-1.26131	-1.06902		-1.29479	-1.03541		-0.04601	0.5151		0.20873	0.51806		-0.14483	1.10183		-0.02048
1.47651	-0.80488		-0.000701544	1.15048		-0.22123	1.29909		-1.35679	-0.97319		1.27687	-0.77636		-1.2391	-1.09131		-0.07069	0.5136			1.13379	-0.19196		1.34313	-0.67585		1.35476	-0.87375		1.46572	-0.68583		-1.26178	-1.06855		-1.29532	-1.03488		-0.04657	0.51554		0.20775	0.51666		-0.14504	1.10283		-0.02153
1.47606	-0.80562		-0.00067002	1.1525		-0.22178	1.2993		-1.35715	-0.97282		1.27645	-0.77716		-1.2393	-1.09111		-0.07072	0.51498			1.13377	-0.19086		1.34212	-0.67789		1.35403	-0.87493		1.46558	-0.68645		-1.26225	-1.06808		-1.29585	-1.03435		-0.04714	0.51598		0.20676	0.51525		-0.14524	1.10383		-0.02258
1.47561	-0.80637		-0.000636348	1.15454		-0.22232	1.29951		-1.35752	-0.97245		1.27602	-0.77796		-1.2395	-1.09091		-0.07075	0.51636			1.13376	-0.18976		1.34111	-0.67994		1.3533	-0.87611		1.46544	-0.68707		-1.26272	-1.0676		-1.29638	-1.03381		-0.0477	0.51643		0.20576	0.51384		-0.14544	1.10483		-0.02363
1.47516	-0.80712		-0.000600531	1.15658		-0.22287	1.29972		-1.35789	-0.97208		1.27559	-0.77876		-1.2397	-1.09071		-0.07078	0.51774			1.13374	-0.18865		1.34009	-0.68199		1.35256	-0.8773		1.4653	-0.68769		-1.26319	-1.06713		-1.29692	-1.03328		-0.04826	0.51687		0.20476	0.51243		-0.14564	1.10583		-0.02469
1.47471	-0.80787		-0.000562569	1.15862		-0.22342	1.29994		-1.35826	-0.97171		1.27516	-0.77956		-1.2399	-1.09051		-0.0708	0.51913			1.13373	-0.18754		1.33907	-0.68405		1.35183	-0.87849		1.46516	-0.68832		-1.26367	-1.06665		-1.29745	-1.03274		-0.04883	0.51732		0.20375	0.51103		-0.14583	1.10683		-0.02574
1.47425	-0.80862		-0.000522464	1.16067		-0.22396	1.30016		-1.35863	-0.97134		1.27472	-0.78036		-1.2401	-1.09031		-0.07082	0.52052			1.13373	-0.18644		1.33804	-0.6861		1.35109	-0.87968		1.46502	-0.68894		-1.26414	-1.06617		-1.29799	-1.0322		-0.04939	0.51777		0.20274	0.50962		-0.14602	1.10784		-0.02679
1.47379	-0.80938		-0.000480218	1.16272		-0.22451	1.30038		-1.359	-0.97096		1.27429	-0.78117		-1.2403	-1.09011		-0.07084	0.52191			1.13372	-0.18532		1.33701	-0.68817		1.35035	-0.88087		1.46487	-0.68957		-1.26462	-1.0657		-1.29852	-1.03167		-0.04995	0.51823		0.20172	0.50821		-0.1462	1.10885		-0.02785
1.47333	-0.81013		-0.000435832	1.16478		-0.22505	1.30061		-1.35937	-0.97059		1.27385	-0.78198		-1.2405	-1.08991		-0.07085	0.52331			1.13372	-0.18421		1.33597	-0.69023		1.34961	-0.88207		1.46472	-0.6902		-1.2651	-1.06522		-1.29906	-1.03113		-0.05051	0.51868		0.20069	0.5068		-0.14639	1.10986		-0.0289
1.47287	-0.81089		-0.000389309	1.16685		-0.2256	1.30084		-1.35975	-0.97022		1.27341	-0.78278		-1.2407	-1.08971		-0.07086	0.52471			1.13373	-0.18309		1.33493	-0.6923		1.34887	-0.88327		1.46458	-0.69082		-1.26558	-1.06474		-1.2996	-1.03058		-0.05107	0.51914		0.19966	0.50539		-0.14656	1.11087		-0.02996
1.47241	-0.81165		-0.000340649	1.16892		-0.22614	1.30107		-1.36012	-0.96984		1.27296	-0.78359		-1.2409	-1.08951		-0.07087	0.52611			1.13373	-0.18198		1.33389	-0.69437		1.34812	-0.88447		1.46443	-0.69145		-1.26606	-1.06425		-1.30014	-1.03004		-0.05163	0.51961		0.19863	0.50399		-0.14674	1.11189		-0.03101
1.47194	-0.8124		-0.000289856	1.171		-0.22669	1.3013		-1.3605	-0.96946		1.27252	-0.7844		-1.2411	-1.0893		-0.07087	0.52752			1.13374	-0.18086		1.33284	-0.69645		1.34738	-0.88568		1.46428	-0.69208		-1.26654	-1.06377		-1.30068	-1.0295		-0.05218	0.52007		0.19759	0.50258		-0.1469	1.11291		-0.03207
1.47147	-0.81316		-0.00023693	1.17308		-0.22723	1.30154		-1.36087	-0.96909		1.27207	-0.78521		-1.2413	-1.0891		-0.07087	0.52893			1.13376	-0.17974		1.33179	-0.69852		1.34663	-0.88688		1.46412	-0.69272		-1.26702	-1.06329		-1.30123	-1.02895		-0.05274	0.52054		0.19654	0.50117		-0.14707	1.11393		-0.03312
1.471	-0.81392		-0.000181874	1.17516		-0.22778	1.30178		-1.36125	-0.96871		1.27162	-0.78603		-1.24151	-1.0889		-0.07087	0.53034			1.13377	-0.17861		1.33073	-0.70061		1.34588	-0.88809		1.46397	-0.69335		-1.2675	-1.0628		-1.30177	-1.02841		-0.0533	0.52101		0.19549	0.49976		-0.14723	1.11495		-0.03418
1.47053	-0.81469		-0.00012469	1.17725		-0.22832	1.30202		-1.36163	-0.96833		1.27116	-0.78684		-1.24171	-1.08869		-0.07086	0.53176			1.13379	-0.17749		1.32967	-0.70269		1.34513	-0.8893		1.46381	-0.69398		-1.26799	-1.06232		-1.30232	-1.02786		-0.05385	0.52148		0.19443	0.49836		-0.14739	1.11597		-0.03524
1.47005	-0.81545		-6.53812e-05	1.17934		-0.22887	1.30226		-1.362	-0.96795		1.27071	-0.78765		-1.24192	-1.08849		-0.07084	0.53317			1.13381	-0.17636		1.32861	-0.70478		1.34437	-0.89052		1.46366	-0.69462		-1.26847	-1.06183		-1.30286	-1.02731		-0.05441	0.52196		0.19337	0.49695		-0.14754	1.11699		-0.03629
1.46958	-0.81621		-3.94876e-06	1.18144		-0.22941	1.30251		-1.36238	-0.96757		1.27025	-0.78847		-1.24212	-1.08828		-0.07083	0.53459			1.13384	-0.17523		1.32754	-0.70687		1.34362	-0.89173		1.4635	-0.69525		-1.26896	-1.06135		-1.30341	-1.02676		-0.05496	0.52243		0.1923	0.49555		-0.14769	1.11802		-0.03735
1.4691	-0.81698		5.96044e-05	1.18355		-0.22995	1.30276		-1.36276	-0.96719		1.26979	-0.78929		-1.24233	-1.08807		-0.07081	0.53602			1.13387	-0.17411		1.32647	-0.70896		1.34286	-0.89295		1.46334	-0.69589		-1.26944	-1.06086		-1.30396	-1.02621		-0.05552	0.52291		0.19122	0.49414		-0.14784	1.11905		-0.03841
1.46862	-0.81774		0.000125276	1.18565		-0.2305	1.30301		-1.36315	-0.9668		1.26933	-0.7901		-1.24253	-1.08787		-0.07079	0.53744			1.1339	-0.17297		1.3254	-0.71106		1.34211	-0.89417		1.46318	-0.69653		-1.26993	-1.06037		-1.30451	-1.02566		-0.05607	0.5234		0.19015	0.49274		-0.14798	1.12008		-0.03947
1.46813	-0.81851		0.000193063	1.18777		-0.23104	1.30327		-1.36353	-0.96642		1.26887	-0.79092		-1.24274	-1.08766		-0.07076	0.53887			1.13394	-0.17184		1.32432	-0.71316		1.34135	-0.89539		1.46302	-0.69716		-1.27042	-1.05988		-1.30506	-1.02511		-0.05662	0.52388		0.18906	0.49133		-0.14811	1.12111		-0.04053
1.46765	-0.81928		0.000262963	1.18988		-0.23158	1.30352		-1.36391	-0.96604		1.2684	-0.79174		-1.24294	-1.08745		-0.07073	0.5403			1.13397	-0.17071		1.32323	-0.71526		1.34058	-0.89662		1.46286	-0.6978		-1.27091	-1.05939		-1.30561	-1.02456		-0.05717	0.52437		0.18797	0.48993		-0.14825	1.12214		-0.04158
1.46716	-0.82004		0.000334974	1.192		-0.23212	1.30378		-1.36429	-0.96565		1.26793	-0.79256		-1.24315	-1.08725		-0.0707	0.54173			1.13402	-0.16957		1.32215	-0.71736		1.33982	-0.89784		1.46269	-0.69844		-1.2714	-1.0589		-1.30616	-1.024		-0.05772	0.52486		0.18688	0.48853		-0.14838	1.12318		-0.04264
1.46667	-0.82081		0.000409091	1.19413		-0.23266	1.30404		-1.36468	-0.96526		1.26746	-0.79339		-1.24336	-1.08704		-0.07066	0.54316			1.13406	-0.16843		1.32106	-0.71947		1.33906	-0.89907		1.46253	-0.69908		-1.27189	-1.0584		-1.30671	-1.02345		-0.05827	0.52535		0.18578	0.48712		-0.1485	1.12421		-0.0437
1.46618	-0.82158		0.000485314	1.19625		-0.2332	1.30431		-1.36506	-0.96488		1.26699	-0.79421		-1.24356	-1.08683		-0.07062	0.5446			1.13411	-0.1673		1.31996	-0.72157		1.33829	-0.9003		1.46236	-0.69972		-1.27238	-1.05791		-1.30727	-1.02289		-0.05882	0.52585		0.18468	0.48572		-0.14862	1.12525		-0.04476
1.46569	-0.82235		0.000563637	1.19839		-0.23374	1.30458		-1.36545	-0.96449		1.26652	-0.79503		-1.24377	-1.08662		-0.07057	0.54604			1.13416	-0.16616		1.31887	-0.72368		1.33753	-0.90153		1.46219	-0.70036		-1.27287	-1.05742		-1.30782	-1.02234		-0.05937	0.52634		0.18357	0.48432		-0.14874	1.12629		-0.04582
1.46519	-0.82312		0.000644059	1.20052		-0.23428	1.30485		-1.36584	-0.9641		1.26604	-0.79585		-1.24398	-1.08641		-0.07052	0.54748			1.13421	-0.16502		1.31776	-0.7258		1.33676	-0.90276		1.46203	-0.701		-1.27336	-1.05692		-1.30838	-1.02178		-0.05991	0.52684		0.18245	0.48292		-0.14885	1.12733		-0.04687
1.4647	-0.8239		0.000726576	1.20266		-0.23482	1.30512		-1.36622	-0.96371		1.26556	-0.79668		-1.24419	-1.0862		-0.07047	0.54893			1.13427	-0.16387		1.31666	-0.72791		1.33599	-0.904		1.46185	-0.70165		-1.27386	-1.05643		-1.30893	-1.02122		-0.06046	0.52734		0.18134	0.48152		-0.14896	1.12837		-0.04793
1.4642	-0.82467		0.000811185	1.20481		-0.23536	1.30539		-1.36661	-0.96333		1.26508	-0.7975		-1.2444	-1.08599		-0.07042	0.55037			1.13433	-0.16273		1.31555	-0.73003		1.33522	-0.90523		1.46168	-0.70229		-1.27435	-1.05593		-1.30949	-1.02066		-0.061	0.52785		0.18021	0.48013		-0.14907	1.12942		-0.04899
1.4637	-0.82544		0.000897883	1.20695		-0.2359	1.30567		-1.367	-0.96294		1.2646	-0.79833		-1.24461	-1.08578		-0.07036	0.55182			1.1344	-0.16158		1.31444	-0.73215		1.33445	-0.90647		1.46151	-0.70293		-1.27485	-1.05543		-1.31005	-1.0201		-0.06154	0.52835		0.17908	0.47873		-0.14917	1.13046		-0.05005
1.4632	-0.82622		0.000986666	1.2091		-0.23644	1.30595		-1.36739	-0.96254		1.26412	-0.79916		-1.24482	-1.08557		-0.07029	0.55327			1.13446	-0.16044		1.31333	-0.73427		1.33367	-0.90771		1.46134	-0.70358		-1.27534	-1.05494		-1.3106	-1.01954		-0.06209	0.52886		0.17795	0.47734		-0.14926	1.13151		-0.0511
1.46269	-0.82699		0.00108	1.21126		-0.23697	1.30623		-1.36778	-0.96215		1.26363	-0.79998		-1.24503	-1.08536		-0.07023	0.55472			1.13453	-0.15929		1.31221	-0.73639		1.3329	-0.90895		1.46116	-0.70422		-1.27584	-1.05444		-1.31116	-1.01898		-0.06263	0.52937		0.17681	0.47594		-0.14936	1.13256		-0.05216
1.46219	-0.82777		0.00117	1.21341		-0.23751	1.30652		-1.36817	-0.96176		1.26314	-0.80081		-1.24524	-1.08515		-0.07016	0.55617			1.13461	-0.15815		1.31109	-0.73851		1.33212	-0.9102		1.46099	-0.70487		-1.27633	-1.05394		-1.31172	-1.01842		-0.06317	0.52989		0.17567	0.47455		-0.14944	1.1336		-0.05321
1.46168	-0.82854		0.00127	1.21557		-0.23804	1.30681		-1.36856	-0.96137		1.26265	-0.80164		-1.24545	-1.08494		-0.07008	0.55763			1.13468	-0.157		1.30996	-0.74064		1.33135	-0.91144		1.46081	-0.70551		-1.27683	-1.05344		-1.31228	-1.01785		-0.06371	0.5304		0.17452	0.47316		-0.14953	1.13465		-0.05427
1.46117	-0.82932		0.00136	1.21773		-0.23858	1.3071		-1.36895	-0.96098		1.26216	-0.80247		-1.24566	-1.08473		-0.07001	0.55908			1.13476	-0.15585		1.30884	-0.74276		1.33057	-0.91268		1.46063	-0.70616		-1.27733	-1.05294		-1.31285	-1.01729		-0.06424	0.53092		0.17337	0.47177		-0.14961	1.1357		-0.05533
1.46066	-0.83009		0.00146	1.2199		-0.23911	1.30739		-1.36934	-0.96058		1.26167	-0.8033		-1.24587	-1.08452		-0.06993	0.56054			1.13485	-0.1547		1.30771	-0.74489		1.32979	-0.91393		1.46045	-0.70681		-1.27783	-1.05244		-1.31341	-1.01673		-0.06478	0.53144		0.17222	0.47038		-0.14969	1.13675		-0.05638
1.46015	-0.83087		0.00156	1.22207		-0.23965	1.30768		-1.36974	-0.96019		1.26117	-0.80413		-1.24608	-1.0843		-0.06984	0.562			1.13493	-0.15355		1.30657	-0.74702		1.32901	-0.91518		1.46027	-0.70745		-1.27833	-1.05194		-1.31397	-1.01616		-0.06531	0.53196		0.17106	0.469		-0.14976	1.13781		-0.05743
1.45964	-0.83165		0.00167	1.22424		-0.24018	1.30798		-1.37013	-0.95979		1.26068	-0.80496		-1.24629	-1.08409		-0.06975	0.56346			1.13502	-0.15239		1.30544	-0.74915		1.32823	-0.91643		1.46009	-0.7081		-1.27883	-1.05144		-1.31453	-1.0156		-0.06585	0.53248		0.16989	0.46761		-0.14983	1.13886		-0.05849
1.45912	-0.83243		0.00177	1.22642		-0.24071	1.30828		-1.37052	-0.9594		1.26018	-0.80579		-1.24651	-1.08388		-0.06966	0.56493			1.13511	-0.15124		1.3043	-0.75128		1.32745	-0.91768		1.4599	-0.70875		-1.27933	-1.05094		-1.3151	-1.01503		-0.06638	0.53301		0.16872	0.46623		-0.14989	1.13992		-0.05954
1.45861	-0.8332		0.00188	1.22859		-0.24124	1.30858		-1.37092	-0.959		1.25968	-0.80662		-1.24672	-1.08366		-0.06957	0.56639			1.13521	-0.15009		1.30316	-0.75342		1.32667	-0.91893		1.45972	-0.7094		-1.27983	-1.05043		-1.31566	-1.01447		-0.06691	0.53353		0.16755	0.46484		-0.14995	1.14097		-0.06059
1.45809	-0.83398		0.00199	1.23077		-0.24177	1.30889		-1.37131	-0.95861		1.25917	-0.80745		-1.24693	-1.08345		-0.06947	0.56786			1.13531	-0.14893		1.30201	-0.75555		1.32588	-0.92018		1.45953	-0.71005		-1.28033	-1.04993		-1.31623	-1.0139		-0.06744	0.53406		0.16637	0.46346		-0.15001	1.14203		-0.06164
1.45757	-0.83476		0.0021	1.23296		-0.2423	1.30919		-1.37171	-0.95821		1.25867	-0.80828		-1.24715	-1.08324		-0.06937	0.56932			1.13541	-0.14778		1.30086	-0.75768		1.3251	-0.92143		1.45934	-0.71069		-1.28083	-1.04943		-1.31679	-1.01333		-0.06797	0.5346		0.16519	0.46209		-0.15006	1.14308		-0.06269
1.45705	-0.83554		0.00221	1.23514		-0.24283	1.3095		-1.3721	-0.95781		1.25816	-0.80911		-1.24736	-1.08302		-0.06926	0.57079			1.13551	-0.14662		1.29971	-0.75982		1.32431	-0.92269		1.45916	-0.71134		-1.28133	-1.04892		-1.31736	-1.01276		-0.0685	0.53513		0.16401	0.46071		-0.15011	1.14414		-0.06374
1.45652	-0.83632		0.00233	1.23733		-0.24335	1.30981		-1.3725	-0.95741		1.25766	-0.80994		-1.24757	-1.08281		-0.06915	0.57226			1.13562	-0.14547		1.29856	-0.76196		1.32353	-0.92394		1.45897	-0.71199		-1.28183	-1.04842		-1.31792	-1.0122		-0.06902	0.53566		0.16282	0.45934		-0.15015	1.1452		-0.06479
1.456	-0.8371		0.00245	1.23952		-0.24388	1.31013		-1.3729	-0.95702		1.25715	-0.81077		-1.24779	-1.08259		-0.06904	0.57373			1.13573	-0.14431		1.2974	-0.76409		1.32274	-0.9252		1.45878	-0.71264		-1.28234	-1.04791		-1.31849	-1.01163		-0.06955	0.5362		0.16162	0.45796		-0.15019	1.14626		-0.06584
1.45547	-0.83788		0.00257	1.24171		-0.24441	1.31044		-1.37329	-0.95662		1.25664	-0.81161		-1.248	-1.08238		-0.06892	0.5752			1.13585	-0.14316		1.29624	-0.76623		1.32195	-0.92645		1.45859	-0.71329		-1.28284	-1.04741		-1.31906	-1.01106		-0.07007	0.53674		0.16043	0.45659		-0.15022	1.14732		-0.06689
1.45494	-0.83866		0.00269	1.2439		-0.24493	1.31076		-1.37369	-0.95622		1.25612	-0.81244		-1.24821	-1.08216		-0.0688	0.57667			1.13596	-0.142		1.29508	-0.76837		1.32117	-0.92771		1.45839	-0.71394		-1.28334	-1.0469		-1.31962	-1.01049		-0.07059	0.53728		0.15922	0.45522		-0.15026	1.14838		-0.06793
1.45442	-0.83944		0.00281	1.2461		-0.24545	1.31108		-1.37409	-0.95582		1.25561	-0.81327		-1.24843	-1.08195		-0.06868	0.57815			1.13608	-0.14084		1.29392	-0.7705		1.32038	-0.92897		1.4582	-0.71459		-1.28385	-1.0464		-1.32019	-1.00992		-0.07111	0.53783		0.15802	0.45386		-0.15028	1.14944		-0.06898
1.45389	-0.84021		0.00294	1.24829		-0.24598	1.3114		-1.37449	-0.95542		1.25509	-0.8141		-1.24864	-1.08173		-0.06855	0.57962			1.13621	-0.13969		1.29275	-0.77264		1.31959	-0.93023		1.458	-0.71524		-1.28435	-1.04589		-1.32076	-1.00935		-0.07163	0.53837		0.15681	0.45249		-0.15031	1.1505		-0.07002
1.45335	-0.84099		0.00306	1.25049		-0.2465	1.31173		-1.37488	-0.95502		1.25458	-0.81493		-1.24886	-1.08152		-0.06842	0.5811			1.13633	-0.13853		1.29158	-0.77478		1.3188	-0.93149		1.45781	-0.71589		-1.28486	-1.04539		-1.32133	-1.00878		-0.07215	0.53892		0.15559	0.45113		-0.15032	1.15156		-0.07107
1.45282	-0.84177		0.00319	1.25269		-0.24702	1.31206		-1.37528	-0.95462		1.25406	-0.81577		-1.24907	-1.0813		-0.06829	0.58257			1.13646	-0.13737		1.29041	-0.77692		1.31801	-0.93275		1.45761	-0.71654		-1.28536	-1.04488		-1.3219	-1.00821		-0.07267	0.53947		0.15438	0.44977		-0.15034	1.15262		-0.07211
1.45229	-0.84255		0.00333	1.2549		-0.24754	1.31239		-1.37568	-0.95422		1.25354	-0.8166		-1.24929	-1.08109		-0.06815	0.58405			1.1366	-0.13621		1.28924	-0.77906		1.31721	-0.93401		1.45741	-0.71719		-1.28587	-1.04437		-1.32247	-1.00764		-0.07318	0.54002		0.15316	0.44841		-0.15035	1.15369		-0.07315
1.45175	-0.84333		0.00346	1.2571		-0.24806	1.31272		-1.37608	-0.95382		1.25302	-0.81743		-1.2495	-1.08087		-0.06801	0.58553			1.13673	-0.13506		1.28806	-0.7812		1.31642	-0.93527		1.45721	-0.71784		-1.28637	-1.04387		-1.32303	-1.00706		-0.07369	0.54057		0.15193	0.44706		-0.15036	1.15475		-0.07419
1.45121	-0.84411		0.0036	1.2593		-0.24857	1.31305		-1.37648	-0.95342		1.25249	-0.81826		-1.24972	-1.08065		-0.06786	0.58701			1.13687	-0.1339		1.28688	-0.78333		1.31563	-0.93653		1.45701	-0.71849		-1.28688	-1.04336		-1.3236	-1.00649		-0.0742	0.54112		0.1507	0.44571		-0.15036	1.15581		-0.07523
1.45067	-0.84489		0.00373	1.26151		-0.24909	1.31339		-1.37688	-0.95302		1.25197	-0.81909		-1.24993	-1.08044		-0.06771	0.58848			1.13701	-0.13274		1.2857	-0.78547		1.31484	-0.93779		1.45681	-0.71914		-1.28738	-1.04285		-1.32417	-1.00592		-0.07471	0.54168		0.14947	0.44436		-0.15036	1.15688		-0.07626
1.45013	-0.84567		0.00387	1.26372		-0.2496	1.31373		-1.37728	-0.95261		1.25144	-0.81992		-1.25015	-1.08022		-0.06756	0.58996			1.13716	-0.13158		1.28452	-0.78761		1.31404	-0.93905		1.45661	-0.71979		-1.28789	-1.04234		-1.32474	-1.00535		-0.07522	0.54224		0.14824	0.44301		-0.15035	1.15794		-0.0773
1.44959	-0.84645		0.00401	1.26593		-0.25012	1.31407		-1.37768	-0.95221		1.25091	-0.82076		-1.25037	-1.08		-0.06741	0.59144			1.13731	-0.13043		1.28333	-0.78975		1.31325	-0.94031		1.45641	-0.72043		-1.28839	-1.04184		-1.32531	-1.00478		-0.07573	0.5428		0.147	0.44166		-0.15034	1.159		-0.07833
1.44905	-0.84723		0.00416	1.26814		-0.25063	1.31441		-1.37808	-0.95181		1.25038	-0.82159		-1.25058	-1.07979		-0.06725	0.59292			1.13746	-0.12927		1.28215	-0.79188		1.31245	-0.94157		1.4562	-0.72108		-1.2889	-1.04133		-1.32588	-1.0042		-0.07623	0.54336		0.14575	0.44032		-0.15033	1.16007		-0.07937
1.44851	-0.84801		0.0043	1.27035		-0.25114	1.31475		-1.37848	-0.95141		1.24985	-0.82242		-1.2508	-1.07957		-0.06709	0.5944			1.13761	-0.12811		1.28096	-0.79402		1.31166	-0.94284		1.456	-0.72173		-1.2894	-1.04082		-1.32645	-1.00363		-0.07674	0.54392		0.14451	0.43898		-0.15031	1.16113		-0.0804
1.44796	-0.84878		0.00445	1.27256		-0.25165	1.3151		-1.37889	-0.951		1.24932	-0.82325		-1.25101	-1.07935		-0.06692	0.59588			1.13777	-0.12695		1.27977	-0.79616		1.31087	-0.9441		1.45579	-0.72238		-1.28991	-1.04031		-1.32702	-1.00306		-0.07724	0.54449		0.14326	0.43764		-0.15029	1.16219		-0.08143
1.44742	-0.84956		0.0046	1.27478		-0.25216	1.31545		-1.37929	-0.9506		1.24879	-0.82408		-1.25123	-1.07914		-0.06675	0.59736			1.13793	-0.1258		1.27857	-0.79829		1.31007	-0.94536		1.45558	-0.72303		-1.29042	-1.0398		-1.3276	-1.00249		-0.07774	0.54505		0.14201	0.43631		-0.15026	1.16326		-0.08246
1.44687	-0.85034		0.00475	1.27699		-0.25267	1.3158		-1.37969	-0.9502		1.24826	-0.82491		-1.25145	-1.07892		-0.06658	0.59884			1.13809	-0.12464		1.27738	-0.80043		1.30927	-0.94662		1.45538	-0.72368		-1.29092	-1.0393		-1.32817	-1.00191		-0.07824	0.54562		0.14075	0.43498		-0.15023	1.16432		-0.08348
1.44632	-0.85112		0.0049	1.2792		-0.25317	1.31615		-1.38009	-0.94979		1.24772	-0.82574		-1.25166	-1.0787		-0.0664	0.60032			1.13826	-0.12348		1.27618	-0.80256		1.30848	-0.94789		1.45517	-0.72433		-1.29143	-1.03879		-1.32874	-1.00134		-0.07873	0.54619		0.13949	0.43365		-0.1502	1.16539		-0.08451
1.44577	-0.85189		0.00506	1.28142		-0.25368	1.31651		-1.38049	-0.94939		1.24718	-0.82657		-1.25188	-1.07848		-0.06622	0.6018			1.13843	-0.12233		1.27498	-0.80469		1.30768	-0.94915		1.45496	-0.72497		-1.29194	-1.03828		-1.32931	-1.00077		-0.07923	0.54676		0.13823	0.43233		-0.15016	1.16645		-0.08553
1.44522	-0.85267		0.00522	1.28364		-0.25418	1.31687		-1.38089	-0.94899		1.24664	-0.82739		-1.2521	-1.07827		-0.06604	0.60328			1.1386	-0.12117		1.27378	-0.80682		1.30689	-0.95041		1.45475	-0.72562		-1.29244	-1.03777		-1.32988	-1.0002		-0.07972	0.54733		0.13697	0.431		-0.15011	1.16751		-0.08655
1.44467	-0.85344		0.00538	1.28585		-0.25468	1.31723		-1.3813	-0.94858		1.2461	-0.82822		-1.25231	-1.07805		-0.06586	0.60476			1.13878	-0.12002		1.27258	-0.80895		1.30609	-0.95167		1.45453	-0.72627		-1.29295	-1.03726		-1.33045	-0.99962		-0.08021	0.5479		0.1357	0.42968		-0.15007	1.16858		-0.08757
1.44412	-0.85422		0.00554	1.28807		-0.25519	1.31759		-1.3817	-0.94818		1.24556	-0.82905		-1.25253	-1.07783		-0.06567	0.60625			1.13896	-0.11887		1.27138	-0.81108		1.30529	-0.95293		1.45432	-0.72691		-1.29345	-1.03675		-1.33102	-0.99905		-0.0807	0.54848		0.13443	0.42837		-0.15002	1.16964		-0.08859
1.44357	-0.85499		0.0057	1.29028		-0.25569	1.31795		-1.3821	-0.94778		1.24502	-0.82987		-1.25275	-1.07761		-0.06547	0.60773			1.13914	-0.11771		1.27017	-0.81321		1.3045	-0.9542		1.45411	-0.72756		-1.29396	-1.03625		-1.33159	-0.99848		-0.08119	0.54906		0.13315	0.42705		-0.14996	1.1707		-0.08961
1.44301	-0.85577		0.00586	1.2925		-0.25618	1.31832		-1.3825	-0.94737		1.24448	-0.8307		-1.25296	-1.0774		-0.06528	0.60921			1.13932	-0.11656		1.26896	-0.81533		1.3037	-0.95546		1.45389	-0.72821		-1.29447	-1.03574		-1.33216	-0.99791		-0.08167	0.54963		0.13187	0.42574		-0.1499	1.17176		-0.09062
1.44246	-0.85654		0.00603	1.29472		-0.25668	1.31868		-1.38291	-0.94697		1.24393	-0.83153		-1.25318	-1.07718		-0.06508	0.61068			1.13951	-0.11541		1.26776	-0.81746		1.30291	-0.95672		1.45368	-0.72885		-1.29497	-1.03523		-1.33273	-0.99733		-0.08216	0.55021		0.1306	0.42444		-0.14984	1.17283		-0.09163
1.4419	-0.85731		0.0062	1.29693		-0.25718	1.31905		-1.38331	-0.94657		1.24339	-0.83235		-1.2534	-1.07696		-0.06487	0.61216			1.1397	-0.11426		1.26655	-0.81958		1.30211	-0.95798		1.45346	-0.7295		-1.29548	-1.03472		-1.3333	-0.99676		-0.08264	0.55079		0.12931	0.42313		-0.14977	1.17389		-0.09264
1.44134	-0.85809		0.00637	1.29915		-0.25767	1.31942		-1.38371	-0.94616		1.24284	-0.83317		-1.25361	-1.07674		-0.06467	0.61364			1.13989	-0.11311		1.26533	-0.8217		1.30131	-0.95924		1.45324	-0.73014		-1.29598	-1.03422		-1.33387	-0.99619		-0.08312	0.55138		0.12803	0.42183		-0.1497	1.17495		-0.09365
1.44078	-0.85886		0.00654	1.30137		-0.25816	1.3198		-1.38411	-0.94576		1.2423	-0.834		-1.25383	-1.07653		-0.06446	0.61512			1.14009	-0.11196		1.26412	-0.82382		1.30052	-0.9605		1.45302	-0.73078		-1.29649	-1.03371		-1.33444	-0.99562		-0.0836	0.55196		0.12674	0.42054		-0.14962	1.17601		-0.09466
1.44022	-0.85963		0.00671	1.30358		-0.25865	1.32017		-1.38451	-0.94535		1.24175	-0.83482		-1.25405	-1.07631		-0.06424	0.6166			1.14029	-0.11081		1.26291	-0.82594		1.29972	-0.96175		1.4528	-0.73143		-1.29699	-1.0332		-1.33501	-0.99505		-0.08407	0.55254		0.12545	0.41925		-0.14955	1.17707		-0.09566
1.43967	-0.8604		0.00689	1.3058		-0.25914	1.32055		-1.38492	-0.94495		1.2412	-0.83564		-1.25427	-1.07609		-0.06403	0.61807			1.14049	-0.10966		1.26169	-0.82805		1.29892	-0.96301		1.45258	-0.73207		-1.2975	-1.03269		-1.33558	-0.99448		-0.08455	0.55313		0.12416	0.41796		-0.14946	1.17813		-0.09666
1.4391	-0.86117		0.00707	1.30802		-0.25963	1.32093		-1.38532	-0.94455		1.24065	-0.83646		-1.25448	-1.07587		-0.06381	0.61955			1.1407	-0.10851		1.26047	-0.83017		1.29813	-0.96427		1.45236	-0.73271		-1.298	-1.03219		-1.33615	-0.9939		-0.08502	0.55372		0.12286	0.41667		-0.14937	1.17919		-0.09766
1.43854	-0.86194		0.00725	1.31023		-0.26012	1.32131		-1.38572	-0.94414		1.2401	-0.83728		-1.2547	-1.07566		-0.06358	0.62103			1.14091	-0.10737		1.25926	-0.83228		1.29733	-0.96553		1.45214	-0.73335		-1.29851	-1.03168		-1.33671	-0.99333		-0.08549	0.55431		0.12156	0.41539		-0.14928	1.18024		-0.09866
1.43798	-0.8627		0.00743	1.31244		-0.2606	1.32169		-1.38612	-0.94374		1.23954	-0.8381		-1.25492	-1.07544		-0.06336	0.6225			1.14112	-0.10622		1.25804	-0.83439		1.29654	-0.96678		1.45192	-0.73399		-1.29901	-1.03118		-1.33728	-0.99276		-0.08596	0.55489		0.12026	0.41411		-0.14919	1.1813		-0.09966
1.43742	-0.86347		0.00761	1.31466		-0.26108	1.32208		-1.38652	-0.94334		1.23899	-0.83892		-1.25513	-1.07522		-0.06313	0.62397			1.14133	-0.10508		1.25682	-0.8365		1.29574	-0.96804		1.45169	-0.73463		-1.29952	-1.03067		-1.33785	-0.99219		-0.08642	0.55549		0.11896	0.41283		-0.14909	1.18236		-0.10065
1.43685	-0.86424		0.0078	1.31687		-0.26156	1.32246		-1.38693	-0.94293		1.23843	-0.83974		-1.25535	-1.075		-0.06289	0.62545			1.14155	-0.10394		1.2556	-0.8386		1.29495	-0.96929		1.45147	-0.73527		-1.30002	-1.03016		-1.33842	-0.99162		-0.08689	0.55608		0.11765	0.41156		-0.14898	1.18341		-0.10164
1.43629	-0.865		0.00798	1.31908		-0.26204	1.32285		-1.38733	-0.94253		1.23788	-0.84055		-1.25557	-1.07479		-0.06266	0.62692			1.14177	-0.10279		1.25437	-0.8407		1.29415	-0.97054		1.45124	-0.73591		-1.30052	-1.02966		-1.33898	-0.99105		-0.08735	0.55667		0.11635	0.4103		-0.14887	1.18447		-0.10263
1.43572	-0.86577		0.00817	1.32129		-0.26252	1.32324		-1.38773	-0.94213		1.23732	-0.84137		-1.25578	-1.07457		-0.06242	0.62839			1.14199	-0.10165		1.25315	-0.8428		1.29336	-0.97179		1.45102	-0.73655		-1.30103	-1.02915		-1.33955	-0.99049		-0.08781	0.55727		0.11504	0.40903		-0.14876	1.18552		-0.10362
1.43516	-0.86653		0.00836	1.3235		-0.263	1.32363		-1.38813	-0.94172		1.23677	-0.84218		-1.256	-1.07435		-0.06217	0.62986			1.14222	-0.10052		1.25193	-0.8449		1.29257	-0.97304		1.45079	-0.73719		-1.30153	-1.02865		-1.34012	-0.98992		-0.08827	0.55786		0.11372	0.40777		-0.14865	1.18658		-0.1046
1.43459	-0.86729		0.00856	1.32571		-0.26347	1.32403		-1.38853	-0.94132		1.23621	-0.84299		-1.25621	-1.07413		-0.06193	0.63133			1.14244	-0.09938		1.2507	-0.847		1.29177	-0.97429		1.45056	-0.73782		-1.30203	-1.02815		-1.34068	-0.98935		-0.08872	0.55846		0.11241	0.40652		-0.14853	1.18763		-0.10558
1.43402	-0.86805		0.00875	1.32792		-0.26395	1.32442		-1.38893	-0.94092		1.23565	-0.8438		-1.25643	-1.07392		-0.06168	0.6328			1.14267	-0.09824		1.24948	-0.84909		1.29098	-0.97554		1.45033	-0.73846		-1.30253	-1.02764		-1.34125	-0.98878		-0.08917	0.55905		0.11109	0.40527		-0.1484	1.18868		-0.10656
1.43346	-0.86881		0.00895	1.33012		-0.26442	1.32482		-1.38933	-0.94052		1.23509	-0.84461		-1.25665	-1.0737		-0.06142	0.63426			1.14291	-0.09711		1.24825	-0.85118		1.29019	-0.97679		1.4501	-0.73909		-1.30303	-1.02714		-1.34181	-0.98821		-0.08963	0.55965		0.10977	0.40402		-0.14827	1.18973		-0.10754
1.43289	-0.86957		0.00914	1.33233		-0.26489	1.32522		-1.38973	-0.94012		1.23453	-0.84542		-1.25686	-1.07348		-0.06117	0.63573			1.14315	-0.09597		1.24702	-0.85326		1.2894	-0.97804		1.44987	-0.73973		-1.30354	-1.02664		-1.34238	-0.98765		-0.09007	0.56025		0.10845	0.40278		-0.14814	1.19078		-0.10851
1.43232	-0.87033		0.00934	1.33453		-0.26536	1.32562		-1.39013	-0.93971		1.23397	-0.84623		-1.25708	-1.07327		-0.06091	0.63719			1.14339	-0.09484		1.2458	-0.85535		1.28861	-0.97928		1.44964	-0.74036		-1.30404	-1.02613		-1.34294	-0.98708		-0.09052	0.56085		0.10713	0.40154		-0.148	1.19183		-0.10948
1.43175	-0.87108		0.00954	1.33673		-0.26582	1.32602		-1.39053	-0.93931		1.23341	-0.84704		-1.25729	-1.07305		-0.06064	0.63865			1.14363	-0.09371		1.24457	-0.85743		1.28781	-0.98052		1.44941	-0.74099		-1.30454	-1.02563		-1.34351	-0.98652		-0.09097	0.56145		0.10581	0.4003		-0.14786	1.19287		-0.11045
1.43118	-0.87184		0.00975	1.33893		-0.26629	1.32643		-1.39093	-0.93891		1.23284	-0.84784		-1.25751	-1.07283		-0.06038	0.64011			1.14387	-0.09258		1.24334	-0.8595		1.28702	-0.98177		1.44918	-0.74162		-1.30503	-1.02513		-1.34407	-0.98595		-0.09141	0.56206		0.10448	0.39907		-0.14772	1.19392		-0.11142
1.43061	-0.87259		0.00995	1.34113		-0.26675	1.32683		-1.39133	-0.93851		1.23228	-0.84865		-1.25772	-1.07262		-0.06011	0.64157			1.14412	-0.09146		1.24211	-0.86158		1.28624	-0.98301		1.44895	-0.74225		-1.30553	-1.02463		-1.34463	-0.98539		-0.09185	0.56266		0.10315	0.39785		-0.14757	1.19496		-0.11238
1.43004	-0.87335		0.01016	1.34332		-0.26721	1.32724		-1.39173	-0.93811		1.23172	-0.84945		-1.25794	-1.0724		-0.05984	0.64303			1.14437	-0.09033		1.24088	-0.86365		1.28545	-0.98425		1.44871	-0.74288		-1.30603	-1.02413		-1.34519	-0.98482		-0.09229	0.56326		0.10183	0.39663		-0.14742	1.196		-0.11334
1.42947	-0.8741		0.01037	1.34552		-0.26767	1.32765		-1.39213	-0.93771		1.23115	-0.85025		-1.25815	-1.07219		-0.05956	0.64448			1.14463	-0.08921		1.23965	-0.86572		1.28466	-0.98548		1.44848	-0.74351		-1.30653	-1.02363		-1.34575	-0.98426		-0.09272	0.56387		0.10049	0.39541		-0.14726	1.19705		-0.1143
1.42889	-0.87485		0.01058	1.34771		-0.26812	1.32806		-1.39253	-0.93731		1.23059	-0.85105		-1.25837	-1.07197		-0.05928	0.64594			1.14488	-0.08809		1.23842	-0.86778		1.28387	-0.98672		1.44824	-0.74413		-1.30703	-1.02313		-1.34631	-0.9837		-0.09315	0.56448		0.09916	0.3942		-0.1471	1.19809		-0.11525
1.42832	-0.8756		0.01079	1.3499		-0.26858	1.32847		-1.39293	-0.93691		1.23002	-0.85185		-1.25858	-1.07176		-0.059	0.64739			1.14514	-0.08697		1.23719	-0.86984		1.28309	-0.98795		1.44801	-0.74476		-1.30752	-1.02263		-1.34687	-0.98314		-0.09359	0.56508		0.09783	0.39299		-0.14694	1.19912		-0.11621
1.42775	-0.87634		0.011	1.35209		-0.26903	1.32889		-1.39332	-0.93651		1.22945	-0.85265		-1.2588	-1.07154		-0.05872	0.64884			1.1454	-0.08585		1.23595	-0.8719		1.2823	-0.98919		1.44777	-0.74538		-1.30802	-1.02214		-1.34743	-0.98258		-0.09401	0.56569		0.09649	0.39178		-0.14677	1.20016		-0.11715
1.42718	-0.87709		0.01122	1.35427		-0.26948	1.3293		-1.39372	-0.93611		1.22889	-0.85344		-1.25901	-1.07133		-0.05843	0.65029			1.14567	-0.08473		1.23472	-0.87395		1.28152	-0.99042		1.44753	-0.74601		-1.30851	-1.02164		-1.34799	-0.98202		-0.09444	0.5663		0.09516	0.39058		-0.1466	1.2012		-0.1181
1.4266	-0.87783		0.01143	1.35645		-0.26993	1.32972		-1.39412	-0.93571		1.22832	-0.85424		-1.25923	-1.07111		-0.05814	0.65174			1.14594	-0.08362		1.23349	-0.876		1.28073	-0.99165		1.44729	-0.74663		-1.30901	-1.02114		-1.34855	-0.98146		-0.09486	0.56691		0.09382	0.38939		-0.14642	1.20223		-0.11904
1.42603	-0.87858		0.01165	1.35863		-0.27038	1.33014		-1.39452	-0.93532		1.22775	-0.85503		-1.25944	-1.0709		-0.05784	0.65318			1.14621	-0.08251		1.23226	-0.87804		1.27995	-0.99287		1.44706	-0.74725		-1.3095	-1.02065		-1.3491	-0.9809		-0.09528	0.56752		0.09248	0.3882		-0.14624	1.20326		-0.11998
1.42545	-0.87932		0.01187	1.36081		-0.27082	1.33056		-1.39491	-0.93492		1.22718	-0.85582		-1.25965	-1.07068		-0.05754	0.65462			1.14648	-0.0814		1.23103	-0.88008		1.27917	-0.9941		1.44682	-0.74787		-1.31	-1.02015		-1.34966	-0.98034		-0.0957	0.56813		0.09114	0.38702		-0.14606	1.2043		-0.12092
1.42488	-0.88006		0.01209	1.36299		-0.27127	1.33098		-1.39531	-0.93452		1.22661	-0.85661		-1.25987	-1.07047		-0.05724	0.65606			1.14675	-0.08029		1.2298	-0.88212		1.27839	-0.99532		1.44658	-0.74849		-1.31049	-1.01966		-1.35021	-0.97978		-0.09612	0.56874		0.08979	0.38584		-0.14587	1.20532		-0.12185
1.4243	-0.8808		0.01231	1.36516		-0.27171	1.3314		-1.3957	-0.93413		1.22605	-0.85739		-1.26008	-1.07026		-0.05694	0.6575			1.14703	-0.07918		1.22856	-0.88415		1.27761	-0.99654		1.44633	-0.74911		-1.31098	-1.01916		-1.35077	-0.97923		-0.09653	0.56935		0.08845	0.38466		-0.14568	1.20635		-0.12278
1.42373	-0.88153		0.01254	1.36733		-0.27215	1.33183		-1.3961	-0.93373		1.22548	-0.85818		-1.26029	-1.07004		-0.05663	0.65894			1.14731	-0.07808		1.22733	-0.88618		1.27683	-0.99776		1.44609	-0.74972		-1.31147	-1.01867		-1.35132	-0.97867		-0.09695	0.56996		0.08711	0.38349		-0.14548	1.20738		-0.12371
1.42316	-0.88227		0.01277	1.3695		-0.27259	1.33225		-1.39649	-0.93333		1.22491	-0.85896		-1.2605	-1.06983		-0.05632	0.66037			1.1476	-0.07698		1.2261	-0.8882		1.27605	-0.99898		1.44585	-0.75034		-1.31196	-1.01818		-1.35187	-0.97812		-0.09735	0.57058		0.08576	0.38232		-0.14528	1.2084		-0.12464
1.42258	-0.883		0.01299	1.37166		-0.27302	1.33268		-1.39688	-0.93294		1.22434	-0.85975		-1.26072	-1.06962		-0.05601	0.6618			1.14788	-0.07588		1.22487	-0.89022		1.27527	-1.0002		1.44561	-0.75095		-1.31245	-1.01769		-1.35243	-0.97756		-0.09776	0.57119		0.08441	0.38116		-0.14508	1.20942		-0.12556
1.422	-0.88373		0.01322	1.37382		-0.27345	1.33311		-1.39728	-0.93254		1.22376	-0.86053		-1.26093	-1.0694		-0.05569	0.66323			1.14817	-0.07478		1.22364	-0.89224		1.2745	-1.00141		1.44537	-0.75156		-1.31294	-1.0172		-1.35298	-0.97701		-0.09817	0.5718		0.08307	0.38001		-0.14487	1.21044		-0.12647
1.42143	-0.88446		0.01345	1.37598		-0.27388	1.33354		-1.39767	-0.93215		1.22319	-0.8613		-1.26114	-1.06919		-0.05537	0.66465			1.14846	-0.07369		1.22241	-0.89425		1.27372	-1.00262		1.44512	-0.75217		-1.31343	-1.01671		-1.35353	-0.97646		-0.09857	0.57242		0.08172	0.37886		-0.14466	1.21146		-0.12739
1.42085	-0.88519		0.01369	1.37813		-0.27431	1.33397		-1.39806	-0.93176		1.22262	-0.86208		-1.26135	-1.06898		-0.05505	0.66608			1.14876	-0.0726		1.22118	-0.89626		1.27295	-1.00383		1.44488	-0.75278		-1.31391	-1.01622		-1.35407	-0.97591		-0.09897	0.57303		0.08037	0.37771		-0.14444	1.21248		-0.1283
1.42028	-0.88592		0.01392	1.38028		-0.27474	1.3344		-1.39845	-0.93136		1.22205	-0.86286		-1.26156	-1.06877		-0.05473	0.6675			1.14906	-0.07151		1.21995	-0.89826		1.27218	-1.00503		1.44463	-0.75339		-1.3144	-1.01573		-1.35462	-0.97536		-0.09936	0.57365		0.07902	0.37657		-0.14422	1.21349		-0.12921
1.4197	-0.88664		0.01416	1.38243		-0.27516	1.33484		-1.39884	-0.93097		1.22148	-0.86363		-1.26177	-1.06856		-0.0544	0.66892			1.14935	-0.07042		1.21872	-0.90025		1.27141	-1.00624		1.44439	-0.75399		-1.31488	-1.01524		-1.35517	-0.97481		-0.09976	0.57426		0.07767	0.37544		-0.144	1.21451		-0.13011
1.41913	-0.88737		0.0144	1.38457		-0.27559	1.33527		-1.39923	-0.93058		1.22091	-0.8644		-1.26198	-1.06834		-0.05407	0.67033			1.14966	-0.06934		1.21749	-0.90225		1.27064	-1.00744		1.44414	-0.7546		-1.31537	-1.01476		-1.35571	-0.97426		-0.10015	0.57488		0.07632	0.37431		-0.14377	1.21552		-0.13101
1.41855	-0.88809		0.01463	1.38671		-0.27601	1.33571		-1.39962	-0.93019		1.22033	-0.86517		-1.26219	-1.06813		-0.05373	0.67175			1.14996	-0.06826		1.21626	-0.90423		1.26987	-1.00864		1.4439	-0.7552		-1.31585	-1.01427		-1.35626	-0.97372		-0.10054	0.5755		0.07496	0.37318		-0.14354	1.21652		-0.13191
1.41797	-0.88881		0.01487	1.38885		-0.27642	1.33615		-1.40001	-0.9298		1.21976	-0.86593		-1.2624	-1.06792		-0.0534	0.67316			1.15027	-0.06718		1.21503	-0.90622		1.2691	-1.00984		1.44365	-0.7558		-1.31633	-1.01379		-1.3568	-0.97317		-0.10092	0.57612		0.07361	0.37207		-0.1433	1.21753		-0.1328
1.4174	-0.88953		0.01512	1.39098		-0.27684	1.33659		-1.4004	-0.92941		1.21919	-0.8667		-1.26261	-1.06771		-0.05306	0.67456			1.15058	-0.0661		1.2138	-0.90819		1.26834	-1.01103		1.4434	-0.7564		-1.31681	-1.01331		-1.35734	-0.97263		-0.10131	0.57673		0.07226	0.37095		-0.14307	1.21853		-0.13369
1.41682	-0.89024		0.01536	1.39311		-0.27725	1.33703		-1.40079	-0.92902		1.21861	-0.86746		-1.26282	-1.0675		-0.05272	0.67597			1.15089	-0.06503		1.21257	-0.91016		1.26757	-1.01222		1.44315	-0.757		-1.31729	-1.01283		-1.35789	-0.97208		-0.10169	0.57735		0.0709	0.36984		-0.14282	1.21953		-0.13458
1.41625	-0.89096		0.01561	1.39524		-0.27766	1.33747		-1.40117	-0.92863		1.21804	-0.86822		-1.26303	-1.06729		-0.05237	0.67737			1.1512	-0.06395		1.21135	-0.91213		1.26681	-1.01341		1.4429	-0.7576		-1.31777	-1.01234		-1.35843	-0.97154		-0.10206	0.57797		0.06955	0.36874		-0.14258	1.22053		-0.13546
1.41567	-0.89167		0.01585	1.39736		-0.27807	1.33791		-1.40156	-0.92825		1.21747	-0.86898		-1.26324	-1.06709		-0.05202	0.67877			1.15152	-0.06289		1.21012	-0.91409		1.26605	-1.0146		1.44266	-0.75819		-1.31825	-1.01186		-1.35896	-0.971		-0.10244	0.57859		0.0682	0.36764		-0.14233	1.22153		-0.13634
1.41509	-0.89238		0.0161	1.39948		-0.27848	1.33836		-1.40195	-0.92786		1.21689	-0.86974		-1.26344	-1.06688		-0.05167	0.68016			1.15184	-0.06182		1.2089	-0.91605		1.26529	-1.01578		1.44241	-0.75879		-1.31873	-1.01139		-1.3595	-0.97046		-0.10281	0.57921		0.06684	0.36655		-0.14207	1.22253		-0.13721
1.41452	-0.89308		0.01635	1.40159		-0.27888	1.3388		-1.40233	-0.92747		1.21632	-0.87049		-1.26365	-1.06667		-0.05132	0.68155			1.15216	-0.06076		1.20767	-0.918		1.26453	-1.01696		1.44216	-0.75938		-1.31921	-1.01091		-1.36004	-0.96992		-0.10318	0.57983		0.06549	0.36547		-0.14182	1.22352		-0.13809
1.41394	-0.89379		0.0166	1.4037		-0.27928	1.33925		-1.40271	-0.92709		1.21575	-0.87124		-1.26386	-1.06646		-0.05096	0.68294			1.15249	-0.0597		1.20645	-0.91994		1.26377	-1.01814		1.44191	-0.75997		-1.31968	-1.01043		-1.36057	-0.96939		-0.10355	0.58044		0.06413	0.36439		-0.14155	1.22451		-0.13895
1.41337	-0.89449		0.01685	1.4058		-0.27968	1.3397		-1.4031	-0.9267		1.21517	-0.87199		-1.26406	-1.06625		-0.0506	0.68433			1.15282	-0.05864		1.20523	-0.92188		1.26302	-1.01931		1.44166	-0.76056		-1.32015	-1.00996		-1.36111	-0.96885		-0.10391	0.58106		0.06278	0.36331		-0.14129	1.22549		-0.13982
1.41279	-0.89519		0.01711	1.4079		-0.28008	1.34015		-1.40348	-0.92632		1.2146	-0.87274		-1.26427	-1.06605		-0.05024	0.68571			1.15314	-0.05759		1.20401	-0.92381		1.26226	-1.02048		1.4414	-0.76115		-1.32063	-1.00948		-1.36164	-0.96831		-0.10428	0.58168		0.06142	0.36224		-0.14102	1.22648		-0.14068
1.41222	-0.89589		0.01736	1.41		-0.28048	1.3406		-1.40386	-0.92594		1.21403	-0.87348		-1.26448	-1.06584		-0.04987	0.68709			1.15348	-0.05654		1.20279	-0.92574		1.26151	-1.02165		1.44115	-0.76173		-1.3211	-1.00901		-1.36217	-0.96778		-0.10463	0.5823		0.06006	0.36118		-0.14075	1.22746		-0.14153
1.41165	-0.89659		0.01762	1.41209		-0.28087	1.34105		-1.40424	-0.92555		1.21345	-0.87423		-1.26468	-1.06563		-0.0495	0.68847			1.15381	-0.05549		1.20157	-0.92766		1.26076	-1.02282		1.4409	-0.76231		-1.32157	-1.00854		-1.3627	-0.96725		-0.10499	0.58292		0.05871	0.36012		-0.14047	1.22844		-0.14239
1.41107	-0.89729		0.01788	1.41417		-0.28126	1.3415		-1.40462	-0.92517		1.21288	-0.87497		-1.26489	-1.06543		-0.04913	0.68984			1.15415	-0.05444		1.20035	-0.92958		1.26001	-1.02398		1.44065	-0.7629		-1.32204	-1.00806		-1.36323	-0.96672		-0.10534	0.58354		0.05735	0.35907		-0.14019	1.22942		-0.14323
1.4105	-0.89798		0.01814	1.41625		-0.28165	1.34196		-1.405	-0.92479		1.21231	-0.8757		-1.26509	-1.06522		-0.04876	0.69121			1.15449	-0.0534		1.19913	-0.93149		1.25927	-1.02514		1.44039	-0.76348		-1.32251	-1.00759		-1.36376	-0.96619		-0.10569	0.58416		0.056	0.35803		-0.13991	1.23039		-0.14408
1.40992	-0.89867		0.0184	1.41833		-0.28203	1.34241		-1.40538	-0.92441		1.21173	-0.87644		-1.26529	-1.06502		-0.04838	0.69257			1.15483	-0.05236		1.19792	-0.93339		1.25852	-1.0263		1.44014	-0.76405		-1.32297	-1.00713		-1.36428	-0.96566		-0.10604	0.58478		0.05464	0.35699		-0.13962	1.23136		-0.14492
1.40935	-0.89936		0.01866	1.4204		-0.28241	1.34287		-1.40576	-0.92403		1.21116	-0.87717		-1.2655	-1.06482		-0.048	0.69393			1.15517	-0.05133		1.1967	-0.93529		1.25778	-1.02745		1.43989	-0.76463		-1.32344	-1.00666		-1.36481	-0.96513		-0.10639	0.5854		0.05329	0.35595		-0.13933	1.23233		-0.14575
1.40878	-0.90004		0.01893	1.42247		-0.28279	1.34332		-1.40613	-0.92366		1.21059	-0.8779		-1.2657	-1.06461		-0.04762	0.69529			1.15552	-0.0503		1.19549	-0.93718		1.25704	-1.0286		1.43963	-0.7652		-1.3239	-1.00619		-1.36533	-0.96461		-0.10673	0.58602		0.05193	0.35493		-0.13903	1.2333		-0.14659
1.4082	-0.90072		0.01919	1.42453		-0.28317	1.34378		-1.40651	-0.92328		1.21002	-0.87863		-1.2659	-1.06441		-0.04723	0.69664			1.15587	-0.04927		1.19428	-0.93907		1.2563	-1.02975		1.43938	-0.76578		-1.32437	-1.00573		-1.36585	-0.96409		-0.10707	0.58664		0.05058	0.35391		-0.13873	1.23426		-0.14741
1.40763	-0.90141		0.01946	1.42659		-0.28355	1.34424		-1.40688	-0.9229		1.20944	-0.87936		-1.26611	-1.06421		-0.04685	0.69799			1.15622	-0.04824		1.19307	-0.94094		1.25556	-1.03089		1.43912	-0.76635		-1.32483	-1.00527		-1.36637	-0.96356		-0.10741	0.58726		0.04922	0.35289		-0.13843	1.23522		-0.14824
1.40706	-0.90208		0.01973	1.42864		-0.28392	1.3447		-1.40726	-0.92253		1.20887	-0.88008		-1.26631	-1.064		-0.04646	0.69934			1.15657	-0.04722		1.19186	-0.94282		1.25482	-1.03203		1.43887	-0.76691		-1.32529	-1.0048		-1.36689	-0.96304		-0.10774	0.58788		0.04787	0.35188		-0.13813	1.23618		-0.14906
1.40649	-0.90276		0.02	1.43068		-0.28429	1.34516		-1.40763	-0.92215		1.2083	-0.8808		-1.26651	-1.0638		-0.04606	0.70068			1.15693	-0.0462		1.19065	-0.94468		1.25409	-1.03317		1.43861	-0.76748		-1.32575	-1.00434		-1.36741	-0.96252		-0.10807	0.5885		0.04652	0.35088		-0.13782	1.23714		-0.14987
1.40592	-0.90343		0.02027	1.43272		-0.28466	1.34562		-1.408	-0.92178		1.20773	-0.88152		-1.26671	-1.0636		-0.04567	0.70202			1.15728	-0.04519		1.18945	-0.94654		1.25336	-1.0343		1.43836	-0.76804		-1.3262	-1.00388		-1.36792	-0.96201		-0.1084	0.58912		0.04516	0.34988		-0.1375	1.23809		-0.15068
1.40535	-0.9041		0.02054	1.43476		-0.28502	1.34608		-1.40837	-0.92141		1.20716	-0.88223		-1.26691	-1.0634		-0.04527	0.70335			1.15765	-0.04418		1.18824	-0.94839		1.25263	-1.03543		1.4381	-0.76861		-1.32666	-1.00343		-1.36844	-0.96149		-0.10872	0.58974		0.04381	0.34889		-0.13719	1.23904		-0.15149
1.40478	-0.90477		0.02081	1.43679		-0.28539	1.34655		-1.40874	-0.92104		1.20659	-0.88294		-1.26711	-1.0632		-0.04487	0.70468			1.15801	-0.04317		1.18704	-0.95024		1.2519	-1.03656		1.43785	-0.76917		-1.32711	-1.00297		-1.36895	-0.96098		-0.10904	0.59036		0.04246	0.34791		-0.13687	1.23998		-0.15229
1.40421	-0.90544		0.02109	1.43881		-0.28575	1.34701		-1.40911	-0.92067		1.20602	-0.88365		-1.26731	-1.063		-0.04447	0.70601			1.15837	-0.04217		1.18584	-0.95208		1.25117	-1.03768		1.43759	-0.76972		-1.32757	-1.00251		-1.36946	-0.96046		-0.10936	0.59098		0.04111	0.34693		-0.13654	1.24092		-0.15309
1.40364	-0.9061		0.02136	1.44083		-0.2861	1.34748		-1.40948	-0.9203		1.20545	-0.88436		-1.2675	-1.0628		-0.04406	0.70733			1.15874	-0.04117		1.18464	-0.95391		1.25045	-1.0388		1.43733	-0.77028		-1.32802	-1.00206		-1.36997	-0.95995		-0.10968	0.5916		0.03976	0.34596		-0.13621	1.24186		-0.15388
1.40307	-0.90676		0.02164	1.44284		-0.28646	1.34794		-1.40985	-0.91993		1.20488	-0.88506		-1.2677	-1.0626		-0.04365	0.70865			1.15911	-0.04017		1.18344	-0.95573		1.24973	-1.03991		1.43707	-0.77083		-1.32847	-1.00161		-1.37048	-0.95944		-0.10999	0.59222		0.03841	0.34499		-0.13588	1.2428		-0.15467
1.40251	-0.90742		0.02192	1.44485		-0.28681	1.34841		-1.41021	-0.91956		1.20431	-0.88576		-1.2679	-1.06241		-0.04324	0.70996			1.15948	-0.03918		1.18225	-0.95755		1.24901	-1.04102		1.43682	-0.77138		-1.32892	-1.00116		-1.37099	-0.95893		-0.1103	0.59283		0.03706	0.34404		-0.13555	1.24373		-0.15546
1.40194	-0.90808		0.0222	1.44685		-0.28716	1.34887		-1.41058	-0.9192		1.20374	-0.88646		-1.2681	-1.06221		-0.04283	0.71127			1.15985	-0.03819		1.18106	-0.95936		1.24829	-1.04213		1.43656	-0.77193		-1.32937	-1.00071		-1.37149	-0.95843		-0.11061	0.59345		0.03571	0.34308		-0.13521	1.24466		-0.15624
1.40137	-0.90873		0.02248	1.44884		-0.28751	1.34934		-1.41094	-0.91883		1.20317	-0.88716		-1.26829	-1.06201		-0.04241	0.71258			1.16023	-0.0372		1.17986	-0.96117		1.24757	-1.04323		1.4363	-0.77248		-1.32981	-1.00026		-1.37199	-0.95792		-0.11091	0.59407		0.03437	0.34214		-0.13487	1.24559		-0.15702
1.40081	-0.90938		0.02276	1.45083		-0.28785	1.34981		-1.4113	-0.91847		1.2026	-0.88785		-1.26849	-1.06181		-0.04199	0.71388			1.16061	-0.03622		1.17867	-0.96296		1.24686	-1.04433		1.43604	-0.77303		-1.33026	-0.99981		-1.37249	-0.95742		-0.11121	0.59469		0.03302	0.3412		-0.13452	1.24651		-0.15779
1.40024	-0.91003		0.02304	1.45281		-0.28819	1.35028		-1.41166	-0.9181		1.20203	-0.88854		-1.26868	-1.06162		-0.04157	0.71517			1.16099	-0.03524		1.17749	-0.96475		1.24615	-1.04543		1.43579	-0.77357		-1.3307	-0.99937		-1.37299	-0.95692		-0.11151	0.5953		0.03168	0.34027		-0.13417	1.24743		-0.15855
1.39968	-0.91067		0.02333	1.45479		-0.28853	1.35075		-1.41202	-0.91774		1.20147	-0.88923		-1.26888	-1.06142		-0.04115	0.71646			1.16137	-0.03427		1.1763	-0.96653		1.24544	-1.04652		1.43553	-0.77411		-1.33114	-0.99893		-1.37349	-0.95642		-0.1118	0.59592		0.03033	0.33934		-0.13382	1.24835		-0.15932
1.39912	-0.91132		0.02361	1.45675		-0.28887	1.35122		-1.41238	-0.91738		1.2009	-0.88991		-1.26907	-1.06123		-0.04072	0.71775			1.16175	-0.0333		1.17512	-0.96831		1.24474	-1.04761		1.43527	-0.77465		-1.33158	-0.99848		-1.37399	-0.95592		-0.1121	0.59654		0.02899	0.33842		-0.13347	1.24926		-0.16007
1.39855	-0.91196		0.0239	1.45872		-0.2892	1.3517		-1.41274	-0.91702		1.20034	-0.89059		-1.26926	-1.06104		-0.0403	0.71903			1.16214	-0.03233		1.17394	-0.97007		1.24403	-1.04869		1.43501	-0.77518		-1.33202	-0.99804		-1.37448	-0.95542		-0.11238	0.59715		0.02765	0.33751		-0.13311	1.25017		-0.16083
1.39799	-0.91259		0.02419	1.46067		-0.28953	1.35217		-1.4131	-0.91666		1.19977	-0.89127		-1.26946	-1.06084		-0.03986	0.72031			1.16253	-0.03137		1.17276	-0.97183		1.24333	-1.04977		1.43475	-0.77572		-1.33246	-0.9976		-1.37497	-0.95493		-0.11267	0.59777		0.02631	0.33661		-0.13275	1.25108		-0.16157
1.39743	-0.91323		0.02448	1.46262		-0.28986	1.35264		-1.41345	-0.91631		1.19921	-0.89194		-1.26965	-1.06065		-0.03943	0.72158			1.16292	-0.03041		1.17158	-0.97358		1.24263	-1.05085		1.43449	-0.77625		-1.33289	-0.99717		-1.37546	-0.95444		-0.11295	0.59838		0.02497	0.33571		-0.13238	1.25198		-0.16232
1.39687	-0.91386		0.02477	1.46457		-0.29019	1.35311		-1.41381	-0.91595		1.19864	-0.89261		-1.26984	-1.06046		-0.039	0.72285			1.16331	-0.02946		1.17041	-0.97532		1.24193	-1.05192		1.43423	-0.77678		-1.33333	-0.99673		-1.37595	-0.95395		-0.11323	0.599		0.02364	0.33482		-0.13201	1.25288		-0.16306
1.39631	-0.91448		0.02506	1.4665		-0.29051	1.35359		-1.41416	-0.9156		1.19808	-0.89328		-1.27003	-1.06027		-0.03856	0.72411			1.1637	-0.02851		1.16924	-0.97706		1.24124	-1.05299		1.43397	-0.7773		-1.33376	-0.9963		-1.37644	-0.95346		-0.11351	0.59961		0.0223	0.33393		-0.13164	1.25377		-0.16379
1.39575	-0.91511		0.02535	1.46843		-0.29083	1.35406		-1.41451	-0.91524		1.19752	-0.89395		-1.27022	-1.06008		-0.03812	0.72537			1.1641	-0.02757		1.16807	-0.97879		1.24055	-1.05405		1.43371	-0.77783		-1.33419	-0.99587		-1.37692	-0.95297		-0.11378	0.60022		0.02097	0.33305		-0.13126	1.25467		-0.16452
1.3952	-0.91573		0.02565	1.47035		-0.29115	1.35454		-1.41487	-0.91489		1.19695	-0.89461		-1.27041	-1.05989		-0.03768	0.72663			1.1645	-0.02662		1.1669	-0.98051		1.23986	-1.05511		1.43345	-0.77835		-1.33462	-0.99544		-1.37741	-0.95249		-0.11405	0.60083		0.01963	0.33218		-0.13088	1.25555		-0.16524
1.39464	-0.91635		0.02594	1.47227		-0.29146	1.35502		-1.41521	-0.91454		1.19639	-0.89527		-1.2706	-1.0597		-0.03723	0.72787			1.1649	-0.02569		1.16574	-0.98222		1.23917	-1.05616		1.43319	-0.77887		-1.33505	-0.99501		-1.37789	-0.952		-0.11432	0.60145		0.0183	0.33132		-0.1305	1.25644		-0.16596
1.39408	-0.91697		0.02624	1.47418		-0.29177	1.35549		-1.41556	-0.91419		1.19583	-0.89593		-1.27078	-1.05951		-0.03678	0.72912			1.1653	-0.02476		1.16458	-0.98392		1.23849	-1.05721		1.43293	-0.77939		-1.33547	-0.99458		-1.37837	-0.95152		-0.11458	0.60206		0.01697	0.33046		-0.13011	1.25732		-0.16668
1.39353	-0.91758		0.02654	1.47608		-0.29208	1.35597		-1.41591	-0.91384		1.19527	-0.89658		-1.27097	-1.05932		-0.03633	0.73036			1.16571	-0.02383		1.16342	-0.98562		1.2378	-1.05826		1.43267	-0.7799		-1.33589	-0.99416		-1.37885	-0.95105		-0.11484	0.60267		0.01565	0.32961		-0.12972	1.2582		-0.16739
1.39297	-0.91819		0.02683	1.47797		-0.29238	1.35645		-1.41626	-0.91349		1.19471	-0.89723		-1.27116	-1.05913		-0.03588	0.73159			1.16611	-0.0229		1.16226	-0.9873		1.23713	-1.0593		1.43241	-0.78041		-1.33632	-0.99373		-1.37932	-0.95057		-0.1151	0.60328		0.01432	0.32877		-0.12933	1.25907		-0.16809
1.39242	-0.9188		0.02713	1.47986		-0.29269	1.35693		-1.4166	-0.91315		1.19416	-0.89787		-1.27134	-1.05895		-0.03543	0.73282			1.16652	-0.02198		1.16111	-0.98898		1.23645	-1.06034		1.43215	-0.78092		-1.33674	-0.99331		-1.37979	-0.95009		-0.11535	0.60389		0.013	0.32793		-0.12894	1.25994		-0.16879
1.39187	-0.9194		0.02743	1.48174		-0.29299	1.3574		-1.41694	-0.9128		1.1936	-0.89852		-1.27153	-1.05876		-0.03497	0.73404			1.16693	-0.02107		1.15996	-0.99065		1.23578	-1.06137		1.43189	-0.78143		-1.33715	-0.99289		-1.38026	-0.94962		-0.1156	0.60449		0.01168	0.32711		-0.12854	1.2608		-0.16949
1.39132	-0.92		0.02773	1.48361		-0.29328	1.35788		-1.41729	-0.91246		1.19304	-0.89915		-1.27171	-1.05858		-0.03452	0.73526			1.16734	-0.02016		1.15881	-0.99232		1.2351	-1.0624		1.43163	-0.78193		-1.33757	-0.99247		-1.38073	-0.94915		-0.11585	0.6051		0.01036	0.32628		-0.12813	1.26166		-0.17018
1.39077	-0.9206		0.02804	1.48547		-0.29358	1.35836		-1.41763	-0.91212		1.19249	-0.89979		-1.2719	-1.05839		-0.03405	0.73647			1.16776	-0.01925		1.15766	-0.99397		1.23444	-1.06342		1.43137	-0.78243		-1.33798	-0.99206		-1.3812	-0.94868		-0.11609	0.60571		0.00904	0.32547		-0.12773	1.26252		-0.17086
1.39022	-0.92119		0.02834	1.48733		-0.29387	1.35884		-1.41797	-0.91178		1.19193	-0.90042		-1.27208	-1.05821		-0.03359	0.73768			1.16817	-0.01835		1.15652	-0.99561		1.23377	-1.06444		1.43111	-0.78293		-1.3384	-0.99164		-1.38167	-0.94821		-0.11634	0.60631		0.00772	0.32466		-0.12732	1.26338		-0.17154
1.38968	-0.92178		0.02864	1.48918		-0.29416	1.35932		-1.4183	-0.91144		1.19138	-0.90105		-1.27226	-1.05803		-0.03313	0.73888			1.16859	-0.01745		1.15538	-0.99725		1.23311	-1.06545		1.43085	-0.78343		-1.33881	-0.99123		-1.38213	-0.94775		-0.11657	0.60692		0.00641	0.32386		-0.12691	1.26423		-0.17221
1.38913	-0.92237		0.02895	1.49102		-0.29444	1.3598		-1.41864	-0.9111		1.19083	-0.90168		-1.27244	-1.05785		-0.03266	0.74007			1.16901	-0.01656		1.15424	-0.99888		1.23245	-1.06646		1.43059	-0.78392		-1.33922	-0.99082		-1.38259	-0.94729		-0.11681	0.60752		0.0051	0.32307		-0.12649	1.26507		-0.17288
1.38858	-0.92296		0.02926	1.49286		-0.29473	1.36028		-1.41898	-0.91077		1.19028	-0.9023		-1.27262	-1.05766		-0.03219	0.74126			1.16943	-0.01568		1.15311	-1.0005		1.23179	-1.06746		1.43033	-0.78441		-1.33962	-0.99041		-1.38305	-0.94683		-0.11704	0.60813		0.00379	0.32229		-0.12607	1.26591		-0.17355
1.38804	-0.92354		0.02956	1.49468		-0.29501	1.36077		-1.41931	-0.91043		1.18973	-0.90292		-1.2728	-1.05748		-0.03172	0.74245			1.16985	-0.01479		1.15198	-1.00211		1.23113	-1.06846		1.43007	-0.7849		-1.34003	-0.99001		-1.3835	-0.94637		-0.11727	0.60873		0.00248	0.32151		-0.12565	1.26675		-0.17421
1.3875	-0.92412		0.02987	1.4965		-0.29528	1.36125		-1.41964	-0.9101		1.18918	-0.90353		-1.27298	-1.0573		-0.03125	0.74363			1.17028	-0.01391		1.15085	-1.00371		1.23048	-1.06946		1.42981	-0.78539		-1.34043	-0.9896		-1.38396	-0.94591		-0.11749	0.60933		0.00117	0.32074		-0.12523	1.26758		-0.17486
1.38696	-0.92469		0.03018	1.49831		-0.29556	1.36173		-1.41997	-0.90976		1.18863	-0.90415		-1.27316	-1.05712		-0.03077	0.7448			1.1707	-0.01304		1.14973	-1.0053		1.22983	-1.07045		1.42955	-0.78587		-1.34083	-0.9892		-1.38441	-0.94546		-0.11771	0.60993		-0.000130067	0.31998		-0.1248	1.26841		-0.17551
1.38642	-0.92526		0.03049	1.50011		-0.29583	1.36221		-1.4203	-0.90943		1.18808	-0.90475		-1.27334	-1.05695		-0.03029	0.74597			1.17113	-0.01217		1.14861	-1.00688		1.22919	-1.07143		1.42929	-0.78635		-1.34123	-0.9888		-1.38486	-0.94501		-0.11793	0.61053		-0.00143	0.31922		-0.12437	1.26924		-0.17615
1.38588	-0.92583		0.0308	1.5019		-0.29609	1.36269		-1.42063	-0.9091		1.18753	-0.90536		-1.27351	-1.05677		-0.02982	0.74713			1.17156	-0.01131		1.14749	-1.00846		1.22855	-1.07241		1.42903	-0.78683		-1.34163	-0.9884		-1.38531	-0.94456		-0.11815	0.61113		-0.00273	0.31847		-0.12393	1.27006		-0.17679
1.38534	-0.9264		0.03111	1.50369		-0.29636	1.36318		-1.42096	-0.90878		1.18699	-0.90596		-1.27369	-1.05659		-0.02933	0.74828			1.17199	-0.01045		1.14638	-1.01002		1.22791	-1.07338		1.42877	-0.7873		-1.34203	-0.988		-1.38575	-0.94411		-0.11836	0.61173		-0.00402	0.31773		-0.1235	1.27087		-0.17742
1.3848	-0.92696		0.03143	1.50547		-0.29662	1.36366		-1.42128	-0.90845		1.18644	-0.90656		-1.27387	-1.05642		-0.02885	0.74944			1.17243	-0.0096		1.14526	-1.01158		1.22727	-1.07435		1.42851	-0.78778		-1.34242	-0.98761		-1.3862	-0.94366		-0.11857	0.61232		-0.00532	0.317		-0.12306	1.27169		-0.17805
1.38427	-0.92752		0.03174	1.50723		-0.29688	1.36414		-1.4216	-0.90813		1.1859	-0.90715		-1.27404	-1.05624		-0.02837	0.75058			1.17286	-0.00875		1.14416	-1.01312		1.22663	-1.07532		1.42824	-0.78824		-1.34281	-0.98721		-1.38664	-0.94322		-0.11877	0.61292		-0.00661	0.31627		-0.12261	1.27249		-0.17867
1.38374	-0.92807		0.03206	1.50899		-0.29713	1.36463		-1.42193	-0.9078		1.18536	-0.90774		-1.27421	-1.05607		-0.02788	0.75172			1.1733	-0.0079		1.14305	-1.01466		1.226	-1.07627		1.42798	-0.78871		-1.3432	-0.98682		-1.38708	-0.94278		-0.11897	0.61351		-0.0079	0.31556		-0.12217	1.2733		-0.17929
1.3832	-0.92862		0.03237	1.51075		-0.29739	1.36511		-1.42225	-0.90748		1.18482	-0.90833		-1.27439	-1.05589		-0.02739	0.75285			1.17374	-0.00706		1.14195	-1.01619		1.22538	-1.07723		1.42772	-0.78917		-1.34359	-0.98644		-1.38751	-0.94234		-0.11917	0.6141		-0.00918	0.31485		-0.12172	1.27409		-0.1799
1.38267	-0.92917		0.03269	1.51249		-0.29764	1.36559		-1.42257	-0.90716		1.18428	-0.90891		-1.27456	-1.05572		-0.0269	0.75398			1.17418	-0.00623		1.14085	-1.01771		1.22475	-1.07818		1.42746	-0.78963		-1.34397	-0.98605		-1.38795	-0.94191		-0.11936	0.6147		-0.01046	0.31414		-0.12127	1.27489		-0.1805
1.38214	-0.92972		0.033	1.51422		-0.29788	1.36608		-1.42288	-0.90684		1.18374	-0.90949		-1.27473	-1.05555		-0.02641	0.7551			1.17462	-0.0054		1.13976	-1.01922		1.22413	-1.07912		1.42721	-0.79009		-1.34435	-0.98566		-1.38838	-0.94147		-0.11956	0.61529		-0.01174	0.31345		-0.12081	1.27568		-0.1811
1.38162	-0.93026		0.03332	1.51595		-0.29813	1.36656		-1.4232	-0.90653		1.1832	-0.91006		-1.2749	-1.05538		-0.02591	0.75621			1.17506	-0.00458		1.13867	-1.02072		1.22351	-1.08006		1.42695	-0.79055		-1.34474	-0.98528		-1.38881	-0.94104		-0.11974	0.61588		-0.01302	0.31276		-0.12035	1.27646		-0.1817
1.38109	-0.93079		0.03364	1.51767		-0.29837	1.36704		-1.42351	-0.90621		1.18267	-0.91063		-1.27507	-1.05521		-0.02542	0.75732			1.17551	-0.00376		1.13758	-1.02221		1.2229	-1.08099		1.42669	-0.791		-1.34512	-0.9849		-1.38924	-0.94061		-0.11993	0.61646		-0.01429	0.31208		-0.11989	1.27725		-0.18229
1.38056	-0.93133		0.03396	1.51937		-0.2986	1.36753		-1.42382	-0.9059		1.18213	-0.9112		-1.27524	-1.05504		-0.02492	0.75842			1.17595	-0.00295		1.1365	-1.02369		1.22228	-1.08192		1.42643	-0.79145		-1.34549	-0.98452		-1.38966	-0.94019		-0.12011	0.61705		-0.01556	0.31141		-0.11943	1.27802		-0.18287
1.38004	-0.93186		0.03428	1.52107		-0.29884	1.36801		-1.42414	-0.90558		1.1816	-0.91177		-1.2754	-1.05487		-0.02442	0.75952			1.1764	-0.00214		1.13542	-1.02516		1.22167	-1.08284		1.42617	-0.79189		-1.34587	-0.98415		-1.39008	-0.93976		-0.12029	0.61764		-0.01683	0.31075		-0.11896	1.27879		-0.18345
1.37952	-0.93238		0.0346	1.52276		-0.29907	1.3685		-1.42445	-0.90527		1.18107	-0.91232		-1.27557	-1.0547		-0.02391	0.76061			1.17685	-0.00133		1.13434	-1.02662		1.22107	-1.08376		1.42591	-0.79234		-1.34624	-0.98377		-1.3905	-0.93934		-0.12046	0.61822		-0.0181	0.31009		-0.11849	1.27956		-0.18402
1.379	-0.93291		0.03492	1.52445		-0.2993	1.36898		-1.42475	-0.90497		1.18054	-0.91288		-1.27574	-1.05454		-0.02341	0.76169			1.1773	-0.000536382		1.13327	-1.02807		1.22047	-1.08467		1.42565	-0.79278		-1.34661	-0.9834		-1.39092	-0.93892		-0.12063	0.6188		-0.01936	0.30944		-0.11802	1.28032		-0.18459
1.37848	-0.93343		0.03525	1.52612		-0.29952	1.36946		-1.42506	-0.90466		1.18001	-0.91343		-1.2759	-1.05437		-0.02291	0.76277			1.17775	0.000256115		1.1322	-1.02951		1.21987	-1.08557		1.42539	-0.79321		-1.34698	-0.98303		-1.39134	-0.93851		-0.1208	0.61939		-0.02062	0.3088		-0.11754	1.28108		-0.18515
1.37796	-0.93394		0.03557	1.52778		-0.29974	1.36995		-1.42536	-0.90435		1.17948	-0.91398		-1.27607	-1.05421		-0.0224	0.76384			1.1782	0.00104		1.13114	-1.03094		1.21927	-1.08647		1.42513	-0.79365		-1.34734	-0.98266		-1.39175	-0.93809		-0.12097	0.61997		-0.02187	0.30817		-0.11706	1.28183		-0.1857
1.37745	-0.93445		0.03589	1.52943		-0.29996	1.37043		-1.42567	-0.90405		1.17896	-0.91452		-1.27623	-1.05404		-0.02189	0.7649			1.17866	0.00183		1.13008	-1.03236		1.21868	-1.08737		1.42487	-0.79408		-1.34771	-0.9823		-1.39216	-0.93768		-0.12113	0.62055		-0.02312	0.30755		-0.11658	1.28258		-0.18625
1.37693	-0.93496		0.03622	1.53108		-0.30018	1.37092		-1.42597	-0.90375		1.17843	-0.91506		-1.27639	-1.05388		-0.02138	0.76596			1.17912	0.0026		1.12902	-1.03377		1.21809	-1.08826		1.42462	-0.7945		-1.34807	-0.98194		-1.39257	-0.93727		-0.12128	0.62112		-0.02437	0.30693		-0.1161	1.28333		-0.1868
1.37642	-0.93547		0.03654	1.53271		-0.30039	1.3714		-1.42627	-0.90345		1.17791	-0.9156		-1.27655	-1.05372		-0.02087	0.76701			1.17957	0.00337		1.12797	-1.03517		1.2175	-1.08914		1.42436	-0.79493		-1.34843	-0.98158		-1.39297	-0.93687		-0.12144	0.6217		-0.02562	0.30632		-0.11561	1.28407		-0.18734
1.37591	-0.93597		0.03687	1.53434		-0.3006	1.37188		-1.42656	-0.90315		1.17739	-0.91613		-1.27671	-1.05356		-0.02035	0.76805			1.18003	0.00414		1.12692	-1.03656		1.21692	-1.09002		1.4241	-0.79535		-1.34879	-0.98122		-1.39337	-0.93646		-0.12159	0.62228		-0.02686	0.30572		-0.11512	1.2848		-0.18787
1.3754	-0.93646		0.0372	1.53595		-0.3008	1.37237		-1.42686	-0.90285		1.17687	-0.91666		-1.27687	-1.0534		-0.01984	0.76909			1.18049	0.0049		1.12588	-1.03794		1.21634	-1.09089		1.42384	-0.79577		-1.34914	-0.98086		-1.39377	-0.93606		-0.12174	0.62285		-0.0281	0.30513		-0.11463	1.28553		-0.1884
1.37489	-0.93696		0.03752	1.53756		-0.301	1.37285		-1.42716	-0.90255		1.17635	-0.91718		-1.27703	-1.05324		-0.01932	0.77012			1.18096	0.00565		1.12484	-1.03931		1.21577	-1.09175		1.42359	-0.79618		-1.34949	-0.98051		-1.39417	-0.93566		-0.12188	0.62342		-0.02934	0.30455		-0.11414	1.28625		-0.18892
1.37439	-0.93745		0.03785	1.53916		-0.3012	1.37333		-1.42745	-0.90226		1.17583	-0.9177		-1.27719	-1.05308		-0.0188	0.77115			1.18142	0.0064		1.1238	-1.04067		1.2152	-1.09261		1.42333	-0.7966		-1.34984	-0.98015		-1.39457	-0.93527		-0.12202	0.62399		-0.03057	0.30397		-0.11364	1.28697		-0.18943
1.37388	-0.93793		0.03818	1.54074		-0.3014	1.37382		-1.42774	-0.90197		1.17532	-0.91822		-1.27735	-1.05292		-0.01828	0.77216			1.18188	0.00715		1.12277	-1.04202		1.21463	-1.09347		1.42307	-0.79701		-1.35019	-0.97981		-1.39496	-0.93487		-0.12216	0.62456		-0.0318	0.3034		-0.11314	1.28769		-0.18994
1.37338	-0.93841		0.03851	1.54232		-0.30159	1.3743		-1.42803	-0.90168		1.1748	-0.91873		-1.2775	-1.05277		-0.01776	0.77317			1.18235	0.00788		1.12175	-1.04336		1.21406	-1.09432		1.42282	-0.79741		-1.35054	-0.97946		-1.39535	-0.93448		-0.12229	0.62513		-0.03302	0.30284		-0.11264	1.2884		-0.19045
1.37288	-0.93889		0.03884	1.54389		-0.30178	1.37478		-1.42832	-0.90139		1.17429	-0.91924		-1.27766	-1.05261		-0.01724	0.77418			1.18282	0.00862		1.12072	-1.04469		1.2135	-1.09516		1.42256	-0.79781		-1.35088	-0.97911		-1.39573	-0.93409		-0.12242	0.62569		-0.03424	0.30229		-0.11213	1.2891		-0.19094
1.37238	-0.93936		0.03917	1.54545		-0.30197	1.37526		-1.4286	-0.9011		1.17378	-0.91974		-1.27781	-1.05246		-0.01671	0.77518			1.18329	0.00934		1.1197	-1.046		1.21294	-1.09599		1.42231	-0.79821		-1.35122	-0.97877		-1.39612	-0.93371		-0.12254	0.62626		-0.03546	0.30175		-0.11162	1.2898		-0.19143
1.37189	-0.93983		0.0395	1.54699		-0.30215	1.37575		-1.42888	-0.90082		1.17327	-0.92024		-1.27796	-1.0523		-0.01619	0.77617			1.18376	0.01006		1.11869	-1.04731		1.21239	-1.09682		1.42205	-0.79861		-1.35156	-0.97843		-1.3965	-0.93332		-0.12267	0.62682		-0.03667	0.30121		-0.11111	1.29049		-0.19192
1.37139	-0.9403		0.03983	1.54853		-0.30233	1.37623		-1.42917	-0.90054		1.17276	-0.92074		-1.27812	-1.05215		-0.01566	0.77715			1.18423	0.01078		1.11768	-1.04861		1.21184	-1.09765		1.4218	-0.799		-1.3519	-0.97809		-1.39688	-0.93294		-0.12279	0.62738		-0.03788	0.30068		-0.1106	1.29118		-0.1924
1.3709	-0.94076		0.04016	1.55006		-0.30251	1.37671		-1.42945	-0.90025		1.17226	-0.92123		-1.27827	-1.052		-0.01513	0.77812			1.1847	0.01149		1.11668	-1.04989		1.21129	-1.09847		1.42154	-0.79939		-1.35223	-0.97776		-1.39726	-0.93257		-0.1229	0.62794		-0.03909	0.30017		-0.11008	1.29187		-0.19287
1.37041	-0.94122		0.0405	1.55158		-0.30268	1.37719		-1.42973	-0.89997		1.17175	-0.92171		-1.27842	-1.05185		-0.0146	0.77909			1.18517	0.01219		1.11567	-1.05117		1.21075	-1.09928		1.42129	-0.79978		-1.35256	-0.97743		-1.39763	-0.93219		-0.12301	0.6285		-0.04029	0.29965		-0.10957	1.29255		-0.19334
1.36992	-0.94167		0.04083	1.55308		-0.30285	1.37767		-1.43	-0.8997		1.17125	-0.9222		-1.27857	-1.0517		-0.01407	0.78006			1.18565	0.01289		1.11468	-1.05243		1.21021	-1.10009		1.42104	-0.80016		-1.35289	-0.9771		-1.398	-0.93182		-0.12312	0.62905		-0.04149	0.29915		-0.10905	1.29322		-0.19381
1.36943	-0.94213		0.04116	1.55458		-0.30302	1.37815		-1.43028	-0.89942		1.17075	-0.92268		-1.27871	-1.05155		-0.01353	0.78101			1.18612	0.01358		1.11369	-1.05368		1.20967	-1.10089		1.42078	-0.80054		-1.35322	-0.97677		-1.39837	-0.93145		-0.12323	0.62961		-0.04268	0.29866		-0.10852	1.29389		-0.19426
1.36894	-0.94257		0.0415	1.55607		-0.30318	1.37863		-1.43055	-0.89915		1.17025	-0.92315		-1.27886	-1.0514		-0.013	0.78196			1.1866	0.01427		1.1127	-1.05493		1.20914	-1.10168		1.42053	-0.80092		-1.35354	-0.97644		-1.39873	-0.93108		-0.12333	0.63016		-0.04387	0.29817		-0.108	1.29455		-0.19471
1.36846	-0.94301		0.04183	1.55754		-0.30334	1.37911		-1.43082	-0.89888		1.16975	-0.92362		-1.27901	-1.05126		-0.01246	0.7829			1.18708	0.01495		1.11172	-1.05616		1.20861	-1.10247		1.42028	-0.80129		-1.35386	-0.97612		-1.3991	-0.93072		-0.12343	0.63071		-0.04505	0.29769		-0.10747	1.29521		-0.19516
1.36798	-0.94345		0.04217	1.55901		-0.3035	1.37959		-1.43109	-0.89861		1.16926	-0.92408		-1.27915	-1.05111		-0.01192	0.78383			1.18756	0.01562		1.11074	-1.05738		1.20809	-1.10325		1.42002	-0.80166		-1.35418	-0.9758		-1.39946	-0.93036		-0.12352	0.63126		-0.04624	0.29722		-0.10694	1.29586		-0.19559
1.3675	-0.94389		0.0425	1.56046		-0.30366	1.38007		-1.43136	-0.89834		1.16876	-0.92454		-1.2793	-1.05097		-0.01139	0.78476			1.18804	0.01629		1.10977	-1.05859		1.20757	-1.10403		1.41977	-0.80203		-1.3545	-0.97548		-1.39981	-0.93		-0.12361	0.6318		-0.04741	0.29676		-0.10641	1.29651		-0.19603
1.36702	-0.94432		0.04284	1.56191		-0.30381	1.38055		-1.43162	-0.89807		1.16827	-0.925		-1.27944	-1.05082		-0.01085	0.78568			1.18852	0.01695		1.1088	-1.05978		1.20705	-1.10479		1.41952	-0.80239		-1.35481	-0.97517		-1.40017	-0.92964		-0.1237	0.63235		-0.04859	0.29631		-0.10587	1.29715		-0.19645
1.36655	-0.94474		0.04318	1.56334		-0.30395	1.38102		-1.43189	-0.89781		1.16778	-0.92545		-1.27958	-1.05068		-0.01031	0.78659			1.189	0.01761		1.10783	-1.06097		1.20653	-1.10556		1.41927	-0.80275		-1.35513	-0.97485		-1.40052	-0.92929		-0.12378	0.63289		-0.04975	0.29587		-0.10533	1.29779		-0.19687
1.36607	-0.94516		0.04351	1.56477		-0.3041	1.3815		-1.43215	-0.89754		1.1673	-0.9259		-1.27972	-1.05054		-0.00976	0.78749			1.18948	0.01826		1.10688	-1.06215		1.20603	-1.10631		1.41902	-0.8031		-1.35544	-0.97454		-1.40087	-0.92894		-0.12387	0.63343		-0.05092	0.29543		-0.10479	1.29842		-0.19729
1.3656	-0.94558		0.04385	1.56618		-0.30424	1.38198		-1.43241	-0.89728		1.16681	-0.92634		-1.27986	-1.0504		-0.00922	0.78839			1.18997	0.0189		1.10592	-1.06331		1.20552	-1.10706		1.41877	-0.80346		-1.35574	-0.97423		-1.40121	-0.92859		-0.12394	0.63397		-0.05208	0.295		-0.10425	1.29905		-0.19769
1.36513	-0.94599		0.04419	1.56758		-0.30437	1.38246		-1.43266	-0.89703		1.16633	-0.92678		-1.28	-1.05026		-0.00867	0.78928			1.19045	0.01954		1.10497	-1.06446		1.20502	-1.10781		1.41852	-0.80381		-1.35605	-0.97393		-1.40156	-0.92825		-0.12402	0.63451		-0.05323	0.29458		-0.10371	1.29967		-0.19809
1.36467	-0.9464		0.04452	1.56897		-0.30451	1.38293		-1.43292	-0.89677		1.16584	-0.92722		-1.28014	-1.05012		-0.00813	0.79016			1.19094	0.02018		1.10403	-1.0656		1.20452	-1.10854		1.41827	-0.80415		-1.35635	-0.97363		-1.4019	-0.92791		-0.12409	0.63504		-0.05438	0.29417		-0.10316	1.30028		-0.19849
1.3642	-0.94681		0.04486	1.57035		-0.30464	1.38341		-1.43317	-0.89651		1.16536	-0.92765		-1.28028	-1.04998		-0.00758	0.79104			1.19142	0.0208		1.10309	-1.06673		1.20403	-1.10928		1.41802	-0.8045		-1.35665	-0.97333		-1.40223	-0.92757		-0.12415	0.63558		-0.05553	0.29377		-0.10261	1.30089		-0.19888
1.36374	-0.94721		0.0452	1.57172		-0.30477	1.38388		-1.43342	-0.89626		1.16489	-0.92807		-1.28041	-1.04985		-0.00703	0.7919			1.19191	0.02142		1.10216	-1.06785		1.20354	-1.11		1.41778	-0.80483		-1.35694	-0.97303		-1.40257	-0.92723		-0.12421	0.63611		-0.05667	0.29338		-0.10206	1.3015		-0.19926
1.36328	-0.94761		0.04554	1.57308		-0.30489	1.38435		-1.43367	-0.89601		1.16441	-0.92849		-1.28055	-1.04971		-0.00648	0.79276			1.1924	0.02204		1.10123	-1.06896		1.20305	-1.11072		1.41753	-0.80517		-1.35724	-0.97273		-1.4029	-0.9269		-0.12427	0.63664		-0.05781	0.29299		-0.10151	1.3021		-0.19964
1.36282	-0.948		0.04588	1.57443		-0.30501	1.38483		-1.43392	-0.89576		1.16394	-0.92891		-1.28068	-1.04958		-0.00593	0.79362			1.19289	0.02264		1.1003	-1.07006		1.20257	-1.11143		1.41728	-0.8055		-1.35753	-0.97244		-1.40323	-0.92657		-0.12433	0.63717		-0.05894	0.29262		-0.10095	1.30269		-0.20001
1.36236	-0.94839		0.04622	1.57576		-0.30513	1.3853		-1.43417	-0.89552		1.16346	-0.92932		-1.28081	-1.04944		-0.00538	0.79446			1.19338	0.02325		1.09939	-1.07114		1.20209	-1.11213		1.41703	-0.80583		-1.35782	-0.97215		-1.40355	-0.92625		-0.12438	0.63769		-0.06007	0.29225		-0.10039	1.30328		-0.20037
1.36191	-0.94877		0.04656	1.57709		-0.30524	1.38577		-1.43441	-0.89527		1.16299	-0.92973		-1.28094	-1.04931		-0.00483	0.7953			1.19387	0.02384		1.09847	-1.07221		1.20162	-1.11283		1.41679	-0.80615		-1.3581	-0.97186		-1.40387	-0.92592		-0.12443	0.63821		-0.06119	0.29189		-0.09983	1.30386		-0.20073
1.36146	-0.94915		0.0469	1.5784		-0.30535	1.38624		-1.43465	-0.89503		1.16253	-0.93013		-1.28107	-1.04918		-0.00428	0.79613			1.19437	0.02443		1.09756	-1.07327		1.20115	-1.11352		1.41654	-0.80648		-1.35839	-0.97158		-1.40419	-0.9256		-0.12447	0.63873		-0.06231	0.29154		-0.09927	1.30444		-0.20108
1.36101	-0.94953		0.04724	1.5797		-0.30546	1.38672		-1.43489	-0.89479		1.16206	-0.93053		-1.2812	-1.04905		-0.00372	0.79695			1.19486	0.02501		1.09666	-1.07432		1.20068	-1.11421		1.4163	-0.80679		-1.35867	-0.9713		-1.40451	-0.92528		-0.12452	0.63925		-0.06343	0.2912		-0.09871	1.30501		-0.20143
1.36056	-0.9499		0.04758	1.581		-0.30556	1.38719		-1.43513	-0.89455		1.1616	-0.93092		-1.28133	-1.04892		-0.00317	0.79776			1.19535	0.02559		1.09576	-1.07536		1.20022	-1.11489		1.41605	-0.80711		-1.35895	-0.97102		-1.40482	-0.92497		-0.12455	0.63977		-0.06453	0.29086		-0.09814	1.30557		-0.20177
1.36012	-0.95026		0.04792	1.58228		-0.30566	1.38765		-1.43537	-0.89431		1.16113	-0.93131		-1.28146	-1.0488		-0.00261	0.79857			1.19585	0.02616		1.09487	-1.07639		1.19976	-1.11556		1.41581	-0.80742		-1.35922	-0.97074		-1.40513	-0.92466		-0.12459	0.64028		-0.06564	0.29054		-0.09757	1.30613		-0.2021
1.35967	-0.95063		0.04826	1.58354		-0.30576	1.38812		-1.4356	-0.89408		1.16068	-0.93169		-1.28158	-1.04867		-0.00205	0.79936			1.19634	0.02672		1.09398	-1.0774		1.19931	-1.11622		1.41557	-0.80773		-1.35949	-0.97047		-1.40544	-0.92435		-0.12462	0.6408		-0.06674	0.29022		-0.097	1.30668		-0.20243
1.35923	-0.95099		0.0486	1.5848		-0.30585	1.38859		-1.43583	-0.89385		1.16022	-0.93207		-1.28171	-1.04854		-0.0015	0.80015			1.19684	0.02728		1.0931	-1.0784		1.19886	-1.11688		1.41532	-0.80803		-1.35976	-0.9702		-1.40575	-0.92404		-0.12465	0.64131		-0.06783	0.28991		-0.09643	1.30723		-0.20275
1.3588	-0.95134		0.04895	1.58605		-0.30594	1.38906		-1.43606	-0.89361		1.15976	-0.93245		-1.28183	-1.04842		-0.000936497	0.80093			1.19734	0.02783		1.09223	-1.07939		1.19841	-1.11753		1.41508	-0.80833		-1.36003	-0.96993		-1.40605	-0.92374		-0.12467	0.64182		-0.06892	0.28962		-0.09586	1.30777		-0.20306
1.35836	-0.95169		0.04929	1.58728		-0.30603	1.38952		-1.43629	-0.89339		1.15931	-0.93282		-1.28196	-1.0483		-0.000376649	0.80171			1.19783	0.02838		1.09136	-1.08037		1.19797	-1.11818		1.41484	-0.80862		-1.3603	-0.96966		-1.40635	-0.92344		-0.12469	0.64232		-0.07	0.28933		-0.09528	1.30831		-0.20337
1.35793	-0.95203		0.04963	1.5885		-0.30611	1.38999		-1.43651	-0.89316		1.15886	-0.93318		-1.28208	-1.04818		0.00018403	0.80247			1.19833	0.02891		1.09049	-1.08134		1.19753	-1.11881		1.4146	-0.80892		-1.36056	-0.9694		-1.40664	-0.92314		-0.1247	0.64282		-0.07108	0.28904		-0.0947	1.30884		-0.20367
1.3575	-0.95237		0.04997	1.58971		-0.30619	1.39045		-1.43674	-0.89294		1.15841	-0.93355		-1.2822	-1.04805		0.00074552	0.80323			1.19883	0.02945		1.08963	-1.08229		1.1971	-1.11944		1.41436	-0.80921		-1.36082	-0.96914		-1.40693	-0.92285		-0.12472	0.64333		-0.07215	0.28877		-0.09412	1.30937		-0.20396
1.35707	-0.95271		0.05031	1.59091		-0.30627	1.39092		-1.43696	-0.89271		1.15797	-0.9339		-1.28232	-1.04793		0.00131	0.80398			1.19933	0.02997		1.08878	-1.08323		1.19667	-1.12007		1.41412	-0.80949		-1.36107	-0.96888		-1.40722	-0.92256		-0.12473	0.64382		-0.07322	0.28851		-0.09354	1.30989		-0.20425
1.35664	-0.95304		0.05066	1.5921		-0.30634	1.39138		-1.43718	-0.89249		1.15752	-0.93425		-1.28243	-1.04782		0.00187	0.80472			1.19983	0.03049		1.08793	-1.08416		1.19625	-1.12068		1.41388	-0.80977		-1.36133	-0.96863		-1.40751	-0.92227		-0.12473	0.64432		-0.07428	0.28825		-0.09296	1.3104		-0.20453
1.35622	-0.95337		0.051	1.59328		-0.30641	1.39184		-1.43739	-0.89228		1.15708	-0.9346		-1.28255	-1.0477		0.00243	0.80546			1.20033	0.031		1.08709	-1.08508		1.19583	-1.12129		1.41364	-0.81005		-1.36158	-0.96837		-1.40779	-0.92199		-0.12473	0.64482		-0.07534	0.288		-0.09237	1.31091		-0.20481
1.3558	-0.95369		0.05134	1.59444		-0.30648	1.3923		-1.43761	-0.89206		1.15664	-0.93494		-1.28267	-1.04758		0.003	0.80618			1.20083	0.03151		1.08625	-1.08599		1.19541	-1.1219		1.41341	-0.81032		-1.36183	-0.96813		-1.40807	-0.92171		-0.12473	0.64531		-0.07639	0.28777		-0.09178	1.31141		-0.20508
1.35538	-0.95401		0.05168	1.59559		-0.30654	1.39276		-1.43782	-0.89185		1.1562	-0.93528		-1.28278	-1.04747		0.00356	0.8069			1.20133	0.03201		1.08542	-1.08688		1.195	-1.12249		1.41317	-0.81059		-1.36207	-0.96788		-1.40835	-0.92143		-0.12473	0.6458		-0.07744	0.28754		-0.09119	1.3119		-0.20534
1.35496	-0.95432		0.05203	1.59673		-0.3066	1.39322		-1.43803	-0.89164		1.15577	-0.93561		-1.28289	-1.04735		0.00413	0.80761			1.20183	0.0325		1.08459	-1.08776		1.19459	-1.12308		1.41293	-0.81086		-1.36232	-0.96764		-1.40862	-0.92116		-0.12472	0.64628		-0.07848	0.28731		-0.0906	1.31239		-0.2056
1.35455	-0.95463		0.05237	1.59786		-0.30666	1.39368		-1.43824	-0.89143		1.15534	-0.93594		-1.28301	-1.04724		0.0047	0.80831			1.20234	0.03299		1.08377	-1.08863		1.19419	-1.12366		1.4127	-0.81112		-1.36256	-0.96739		-1.40889	-0.92089		-0.12471	0.64677		-0.07952	0.2871		-0.09001	1.31288		-0.20585
1.35414	-0.95494		0.05271	1.59897		-0.30671	1.39414		-1.43845	-0.89122		1.15491	-0.93626		-1.28312	-1.04713		0.00526	0.80901			1.20284	0.03346		1.08296	-1.08949		1.19379	-1.12424		1.41246	-0.81138		-1.36279	-0.96716		-1.40916	-0.92062		-0.12469	0.64725		-0.08055	0.2869		-0.08941	1.31336		-0.20609
1.35373	-0.95524		0.05306	1.60008		-0.30676	1.39459		-1.43865	-0.89102		1.15448	-0.93658		-1.28323	-1.04702		0.00583	0.80969			1.20334	0.03394		1.08215	-1.09033		1.19339	-1.12481		1.41223	-0.81164		-1.36303	-0.96692		-1.40942	-0.92035		-0.12467	0.64773		-0.08157	0.28671		-0.08882	1.31383		-0.20633
1.35332	-0.95553		0.0534	1.60117		-0.30681	1.39505		-1.43885	-0.89081		1.15406	-0.93689		-1.28334	-1.04691		0.0064	0.81037			1.20385	0.0344		1.08135	-1.09116		1.193	-1.12537		1.412	-0.81189		-1.36326	-0.96669		-1.40968	-0.92009		-0.12465	0.64821		-0.08259	0.28652		-0.08822	1.31429		-0.20656
1.35292	-0.95583		0.05374	1.60225		-0.30685	1.3955		-1.43905	-0.89061		1.15363	-0.9372		-1.28344	-1.0468		0.00697	0.81104			1.20435	0.03486		1.08055	-1.09198		1.19262	-1.12592		1.41177	-0.81214		-1.36349	-0.96646		-1.40994	-0.91983		-0.12462	0.64868		-0.0836	0.28634		-0.08762	1.31475		-0.20678
1.35252	-0.95611		0.05408	1.60332		-0.30689	1.39595		-1.43925	-0.89042		1.15321	-0.9375		-1.28355	-1.0467		0.00754	0.8117			1.20486	0.03532		1.07976	-1.09279		1.19224	-1.12647		1.41153	-0.81238		-1.36371	-0.96623		-1.4102	-0.91958		-0.12459	0.64915		-0.08461	0.28617		-0.08702	1.31521		-0.207
1.35212	-0.95639		0.05443	1.60437		-0.30692	1.39641		-1.43944	-0.89022		1.15279	-0.9378		-1.28366	-1.04659		0.00811	0.81235			1.20536	0.03576		1.07898	-1.09358		1.19186	-1.127		1.4113	-0.81262		-1.36394	-0.96601		-1.41045	-0.91932		-0.12456	0.64962		-0.08561	0.28602		-0.08642	1.31565		-0.20721
1.35172	-0.95667		0.05477	1.60541		-0.30696	1.39686		-1.43964	-0.89003		1.15238	-0.93809		-1.28376	-1.04649		0.00868	0.81299			1.20587	0.0362		1.0782	-1.09437		1.19149	-1.12754		1.41107	-0.81286		-1.36416	-0.96579		-1.4107	-0.91908		-0.12452	0.65009		-0.08661	0.28586		-0.08581	1.3161		-0.20741
1.35133	-0.95695		0.05511	1.60644		-0.30698	1.39731		-1.43983	-0.88984		1.15197	-0.93838		-1.28386	-1.04638		0.00925	0.81363			1.20637	0.03663		1.07743	-1.09514		1.19112	-1.12806		1.41084	-0.81309		-1.36437	-0.96557		-1.41094	-0.91883		-0.12448	0.65056		-0.0876	0.28572		-0.08521	1.31653		-0.20761
1.35094	-0.95721		0.05546	1.60746		-0.30701	1.39775		-1.44002	-0.88965		1.15156	-0.93867		-1.28396	-1.04628		0.00982	0.81425			1.20688	0.03706		1.07666	-1.09589		1.19076	-1.12858		1.41061	-0.81332		-1.36459	-0.96536		-1.41118	-0.91859		-0.12443	0.65102		-0.08858	0.28559		-0.0846	1.31696		-0.2078
1.35055	-0.95748		0.0558	1.60847		-0.30703	1.3982		-1.4402	-0.88946		1.15115	-0.93895		-1.28406	-1.04618		0.01039	0.81487			1.20739	0.03748		1.0759	-1.09664		1.1904	-1.12909		1.41039	-0.81355		-1.3648	-0.96514		-1.41142	-0.91835		-0.12439	0.65148		-0.08956	0.28547		-0.08399	1.31738		-0.20799
1.35017	-0.95774		0.05614	1.60946		-0.30705	1.39865		-1.44039	-0.88927		1.15074	-0.93922		-1.28416	-1.04608		0.01097	0.81548			1.20789	0.03789		1.07514	-1.09737		1.19004	-1.12959		1.41016	-0.81377		-1.36501	-0.96493		-1.41166	-0.91811		-0.12433	0.65193		-0.09053	0.28535		-0.08338	1.3178		-0.20816
1.34979	-0.95799		0.05648	1.61044		-0.30707	1.39909		-1.44057	-0.88909		1.15034	-0.93949		-1.28426	-1.04598		0.01154	0.81608			1.2084	0.0383		1.0744	-1.09809		1.18969	-1.13009		1.40993	-0.81398		-1.36521	-0.96473		-1.41189	-0.91788		-0.12428	0.65239		-0.0915	0.28524		-0.08277	1.31821		-0.20833
1.34941	-0.95824		0.05683	1.61141		-0.30708	1.39954		-1.44075	-0.88891		1.14994	-0.93975		-1.28436	-1.04589		0.01211	0.81667			1.20891	0.03869		1.07365	-1.09879		1.18935	-1.13058		1.40971	-0.8142		-1.36542	-0.96452		-1.41212	-0.91765		-0.12422	0.65284		-0.09246	0.28515		-0.08216	1.31862		-0.2085
1.34903	-0.95849		0.05717	1.61237		-0.30708	1.39998		-1.44092	-0.88873		1.14954	-0.94001		-1.28445	-1.04579		0.01268	0.81726			1.20942	0.03909		1.07292	-1.09949		1.189	-1.13106		1.40948	-0.81441		-1.36562	-0.96432		-1.41234	-0.91742		-0.12416	0.65329		-0.09342	0.28506		-0.08154	1.31901		-0.20866
1.34866	-0.95873		0.05751	1.61331		-0.30709	1.40042		-1.4411	-0.88856		1.14915	-0.94026		-1.28455	-1.04569		0.01326	0.81783			1.20993	0.03947		1.07219	-1.10017		1.18867	-1.13153		1.40926	-0.81461		-1.36581	-0.96413		-1.41256	-0.9172		-0.12409	0.65373		-0.09436	0.28498		-0.08092	1.31941		-0.20881
1.34829	-0.95896		0.05785	1.61424		-0.30709	1.40086		-1.44127	-0.88839		1.14876	-0.94051		-1.28464	-1.0456		0.01383	0.8184			1.21043	0.03985		1.07147	-1.10084		1.18834	-1.132		1.40904	-0.81482		-1.36601	-0.96393		-1.41278	-0.91698		-0.12402	0.65418		-0.09531	0.28491		-0.08031	1.31979		-0.20895
1.34792	-0.95919		0.05819	1.61516		-0.30709	1.4013		-1.44144	-0.88821		1.14837	-0.94076		-1.28473	-1.04551		0.01441	0.81896			1.21094	0.04022		1.07075	-1.10149		1.18801	-1.13246		1.40881	-0.81501		-1.3662	-0.96374		-1.413	-0.91677		-0.12395	0.65462		-0.09624	0.28484		-0.07969	1.32017		-0.20909
1.34755	-0.95942		0.05854	1.61606		-0.30708	1.40174		-1.44161	-0.88805		1.14798	-0.941		-1.28482	-1.04542		0.01498	0.81951			1.21145	0.04058		1.07004	-1.10214		1.18769	-1.13291		1.40859	-0.81521		-1.36639	-0.96355		-1.41321	-0.91655		-0.12387	0.65506		-0.09717	0.28479		-0.07907	1.32055		-0.20923
1.34719	-0.95964		0.05888	1.61695		-0.30707	1.40217		-1.44178	-0.88788		1.1476	-0.94123		-1.28491	-1.04533		0.01556	0.82005			1.21196	0.04094		1.06933	-1.10277		1.18737	-1.13335		1.40837	-0.8154		-1.36657	-0.96337		-1.41342	-0.91634		-0.12379	0.65549		-0.0981	0.28475		-0.07845	1.32091		-0.20935
1.34683	-0.95986		0.05922	1.61783		-0.30706	1.40261		-1.44194	-0.88772		1.14722	-0.94146		-1.285	-1.04524		0.01613	0.82058			1.21247	0.04129		1.06864	-1.10338		1.18705	-1.13379		1.40815	-0.81558		-1.36675	-0.96318		-1.41362	-0.91614		-0.12371	0.65592		-0.09902	0.28471		-0.07782	1.32127		-0.20947
1.34647	-0.96007		0.05956	1.6187		-0.30705	1.40304		-1.4421	-0.88755		1.14684	-0.94168		-1.28509	-1.04515		0.01671	0.8211			1.21298	0.04163		1.06794	-1.10399		1.18674	-1.13422		1.40793	-0.81577		-1.36693	-0.963		-1.41382	-0.91594		-0.12362	0.65635		-0.09993	0.28468		-0.0772	1.32163		-0.20958
1.34612	-0.96028		0.0599	1.61955		-0.30703	1.40347		-1.44226	-0.88739		1.14646	-0.9419		-1.28517	-1.04507		0.01728	0.82162			1.21348	0.04197		1.06726	-1.10458		1.18644	-1.13464		1.40772	-0.81595		-1.36711	-0.96283		-1.41402	-0.91574		-0.12353	0.65678		-0.10083	0.28467		-0.07657	1.32198		-0.20969
1.34577	-0.96048		0.06024	1.6204		-0.307	1.4039		-1.44241	-0.88724		1.14609	-0.94212		-1.28526	-1.04498		0.01786	0.82213			1.21399	0.0423		1.06658	-1.10516		1.18614	-1.13505		1.4075	-0.81612		-1.36728	-0.96265		-1.41422	-0.91554		-0.12344	0.6572		-0.10173	0.28466		-0.07595	1.32232		-0.20979
1.34542	-0.96068		0.06058	1.62122		-0.30698	1.40433		-1.44257	-0.88708		1.14572	-0.94232		-1.28534	-1.0449		0.01843	0.82262			1.2145	0.04262		1.06591	-1.10572		1.18584	-1.13546		1.40728	-0.81629		-1.36745	-0.96248		-1.41441	-0.91535		-0.12334	0.65762		-0.10262	0.28466		-0.07532	1.32266		-0.20988
1.34507	-0.96088		0.06092	1.62204		-0.30695	1.40476		-1.44272	-0.88693		1.14535	-0.94253		-1.28542	-1.04482		0.01901	0.82311			1.21501	0.04294		1.06524	-1.10627		1.18555	-1.13586		1.40707	-0.81646		-1.36762	-0.96231		-1.4146	-0.91516		-0.12324	0.65804		-0.10351	0.28467		-0.07469	1.32299		-0.20996
1.34473	-0.96106		0.06126	1.62284		-0.30691	1.40519		-1.44287	-0.88678		1.14498	-0.94273		-1.2855	-1.04474		0.01958	0.82359			1.21552	0.04325		1.06458	-1.10681		1.18527	-1.13625		1.40686	-0.81662		-1.36778	-0.96215		-1.41478	-0.91497		-0.12313	0.65846		-0.10439	0.28468		-0.07406	1.32331		-0.21004
1.34439	-0.96125		0.0616	1.62363		-0.30688	1.40561		-1.44302	-0.88663		1.14462	-0.94292		-1.28558	-1.04466		0.02016	0.82406			1.21603	0.04355		1.06393	-1.10734		1.18499	-1.13664		1.40664	-0.81678		-1.36794	-0.96199		-1.41496	-0.91479		-0.12303	0.65887		-0.10526	0.28471		-0.07343	1.32362		-0.21011
1.34405	-0.96143		0.06194	1.62441		-0.30684	1.40604		-1.44316	-0.88649		1.14426	-0.94311		-1.28566	-1.04458		0.02073	0.82452			1.21654	0.04384		1.06328	-1.10785		1.18471	-1.13701		1.40643	-0.81693		-1.3681	-0.96183		-1.41514	-0.91461		-0.12291	0.65928		-0.10613	0.28474		-0.0728	1.32394		-0.21018
1.34372	-0.9616		0.06228	1.62517		-0.30679	1.40646		-1.4433	-0.88635		1.14391	-0.94329		-1.28574	-1.0445		0.02131	0.82498			1.21705	0.04413		1.06264	-1.10835		1.18444	-1.13738		1.40622	-0.81708		-1.36826	-0.96167		-1.41532	-0.91444		-0.1228	0.65969		-0.10699	0.28479		-0.07217	1.32424		-0.21024
1.34339	-0.96177		0.06262	1.62592		-0.30675	1.40688		-1.44344	-0.8862		1.14355	-0.94347		-1.28581	-1.04443		0.02188	0.82542			1.21755	0.04441		1.06201	-1.10884		1.18417	-1.13774		1.40601	-0.81723		-1.36841	-0.96152		-1.41549	-0.91426		-0.12268	0.66009		-0.10784	0.28484		-0.07153	1.32454		-0.21029
1.34306	-0.96194		0.06295	1.62665		-0.3067	1.4073		-1.44358	-0.88607		1.1432	-0.94364		-1.28589	-1.04435		0.02246	0.82586			1.21806	0.04468		1.06139	-1.10931		1.18391	-1.1381		1.4058	-0.81737		-1.36856	-0.96137		-1.41566	-0.9141		-0.12256	0.66049		-0.10869	0.2849		-0.0709	1.32483		-0.21034
1.34273	-0.9621		0.06329	1.62738		-0.30664	1.40771		-1.44372	-0.88593		1.14285	-0.94381		-1.28596	-1.04428		0.02304	0.82628			1.21857	0.04495		1.06077	-1.10977		1.18365	-1.13844		1.40559	-0.81751		-1.3687	-0.96122		-1.41582	-0.91393		-0.12243	0.66089		-0.10953	0.28497		-0.07026	1.32511		-0.21038
1.34241	-0.96225		0.06363	1.62809		-0.30659	1.40813		-1.44385	-0.8858		1.14251	-0.94397		-1.28603	-1.04421		0.02361	0.8267			1.21908	0.04521		1.06015	-1.11022		1.1834	-1.13878		1.40538	-0.81765		-1.36885	-0.96108		-1.41598	-0.91377		-0.1223	0.66128		-0.11036	0.28505		-0.06962	1.32539		-0.21041
1.34209	-0.9624		0.06397	1.62879		-0.30653	1.40854		-1.44398	-0.88567		1.14216	-0.94413		-1.2861	-1.04414		0.02419	0.82711			1.21959	0.04546		1.05955	-1.11066		1.18315	-1.13911		1.40518	-0.81778		-1.36899	-0.96094		-1.41614	-0.91361		-0.12217	0.66167		-0.11119	0.28514		-0.06899	1.32566		-0.21043
1.34178	-0.96255		0.0643	1.62947		-0.30646	1.40896		-1.44411	-0.88554		1.14183	-0.94428		-1.28617	-1.04407		0.02476	0.82751			1.2201	0.0457		1.05895	-1.11108		1.18291	-1.13943		1.40497	-0.81791		-1.36912	-0.9608		-1.41629	-0.91346		-0.12203	0.66206		-0.11201	0.28524		-0.06835	1.32593		-0.21045
1.34146	-0.96269		0.06464	1.63014		-0.30639	1.40937		-1.44423	-0.88541		1.14149	-0.94443		-1.28624	-1.044		0.02534	0.8279			1.2206	0.04594		1.05835	-1.11149		1.18267	-1.13975		1.40477	-0.81803		-1.36926	-0.96067		-1.41644	-0.91331		-0.12189	0.66245		-0.11282	0.28534		-0.06771	1.32619		-0.21047
1.34115	-0.96283		0.06497	1.6308		-0.30632	1.40978		-1.44436	-0.88529		1.14116	-0.94457		-1.2863	-1.04393		0.02591	0.82828			1.22111	0.04617		1.05777	-1.11188		1.18243	-1.14006		1.40457	-0.81815		-1.36939	-0.96054		-1.41659	-0.91316		-0.12175	0.66283		-0.11362	0.28546		-0.06707	1.32644		-0.21047
1.34085	-0.96296		0.06531	1.63144		-0.30625	1.41019		-1.44448	-0.88517		1.14082	-0.94471		-1.28637	-1.04387		0.02649	0.82865			1.22162	0.0464		1.05719	-1.11226		1.18221	-1.14036		1.40436	-0.81826		-1.36952	-0.96041		-1.41674	-0.91301		-0.1216	0.66321		-0.11442	0.28558		-0.06643	1.32668		-0.21047
1.34054	-0.96308		0.06564	1.63207		-0.30617	1.41059		-1.4446	-0.88505		1.1405	-0.94484		-1.28643	-1.0438		0.02706	0.82902			1.22212	0.04661		1.05662	-1.11263		1.18198	-1.14065		1.40416	-0.81837		-1.36964	-0.96028		-1.41688	-0.91287		-0.12145	0.66359		-0.11522	0.28571		-0.06578	1.32692		-0.21046
1.34024	-0.9632		0.06598	1.63269		-0.30609	1.411		-1.44471	-0.88493		1.14017	-0.94497		-1.2865	-1.04374		0.02763	0.82937			1.22263	0.04682		1.05605	-1.11299		1.18176	-1.14094		1.40396	-0.81848		-1.36976	-0.96016		-1.41701	-0.91273		-0.1213	0.66396		-0.116	0.28586		-0.06514	1.32715		-0.21045
1.33994	-0.96332		0.06631	1.63329		-0.30601	1.4114		-1.44483	-0.88482		1.13985	-0.94509		-1.28656	-1.04368		0.02821	0.82972			1.22314	0.04702		1.05549	-1.11333		1.18155	-1.14121		1.40376	-0.81858		-1.36988	-0.96004		-1.41715	-0.9126		-0.12114	0.66433		-0.11678	0.28601		-0.0645	1.32738		-0.21043
1.33965	-0.96343		0.06665	1.63388		-0.30592	1.4118		-1.44494	-0.88471		1.13953	-0.94521		-1.28662	-1.04362		0.02878	0.83006			1.22364	0.04722		1.05494	-1.11366		1.18134	-1.14148		1.40356	-0.81868		-1.37	-0.95993		-1.41728	-0.91247		-0.12098	0.6647		-0.11755	0.28616		-0.06385	1.3276		-0.2104
1.33936	-0.96354		0.06698	1.63446		-0.30583	1.4122		-1.44505	-0.8846		1.13922	-0.94532		-1.28668	-1.04356		0.02936	0.83038			1.22415	0.04741		1.0544	-1.11397		1.18113	-1.14174		1.40337	-0.81878		-1.37011	-0.95982		-1.4174	-0.91234		-0.12082	0.66506		-0.11831	0.28633		-0.06321	1.32781		-0.21037
1.33907	-0.96364		0.06731	1.63502		-0.30573	1.4126		-1.44515	-0.88449		1.1389	-0.94542		-1.28673	-1.0435		0.02993	0.8307			1.22465	0.04759		1.05386	-1.11427		1.18093	-1.142		1.40317	-0.81887		-1.37022	-0.95971		-1.41752	-0.91222		-0.12065	0.66542		-0.11907	0.28651		-0.06256	1.32802		-0.21033
1.33878	-0.96374		0.06764	1.63557		-0.30564	1.41299		-1.44526	-0.88439		1.13859	-0.94552		-1.28679	-1.04345		0.0305	0.83101			1.22516	0.04776		1.05333	-1.11456		1.18074	-1.14224		1.40298	-0.81895		-1.37032	-0.9596		-1.41764	-0.9121		-0.12048	0.66578		-0.11982	0.28669		-0.06192	1.32822		-0.21028
1.3385	-0.96383		0.06797	1.63611		-0.30553	1.41339		-1.44536	-0.88428		1.13829	-0.94562		-1.28684	-1.04339		0.03107	0.83131			1.22566	0.04792		1.05281	-1.11484		1.18055	-1.14248		1.40278	-0.81904		-1.37042	-0.9595		-1.41776	-0.91198		-0.12031	0.66613		-0.12056	0.28689		-0.06127	1.32841		-0.21023
1.33822	-0.96392		0.0683	1.63663		-0.30543	1.41378		-1.44546	-0.88419		1.13798	-0.94571		-1.2869	-1.04334		0.03164	0.8316			1.22617	0.04808		1.05229	-1.1151		1.18036	-1.14271		1.40259	-0.81911		-1.37052	-0.9594		-1.41787	-0.91187		-0.12013	0.66648		-0.1213	0.28709		-0.06062	1.3286		-0.21016
1.33795	-0.964		0.06863	1.63714		-0.30532	1.41417		-1.44555	-0.88409		1.13768	-0.94579		-1.28695	-1.04329		0.03222	0.83188			1.22667	0.04823		1.05178	-1.11535		1.18018	-1.14293		1.4024	-0.81919		-1.37062	-0.9593		-1.41798	-0.91176		-0.11995	0.66683		-0.12203	0.2873		-0.05997	1.32878		-0.2101
1.33767	-0.96408		0.06896	1.63764		-0.30521	1.41456		-1.44565	-0.88399		1.13738	-0.94587		-1.287	-1.04323		0.03279	0.83216			1.22717	0.04838		1.05128	-1.11558		1.18	-1.14315		1.40221	-0.81926		-1.37071	-0.95921		-1.41809	-0.91166		-0.11976	0.66717		-0.12275	0.28752		-0.05932	1.32895		-0.21002
1.33741	-0.96415		0.06929	1.63812		-0.3051	1.41495		-1.44574	-0.8839		1.13709	-0.94595		-1.28705	-1.04318		0.03336	0.83242			1.22768	0.04852		1.05078	-1.11581		1.17983	-1.14335		1.40202	-0.81932		-1.3708	-0.95912		-1.41819	-0.91156		-0.11958	0.66752		-0.12346	0.28775		-0.05868	1.32912		-0.20994
1.33714	-0.96422		0.06962	1.63859		-0.30498	1.41533		-1.44583	-0.88381		1.1368	-0.94602		-1.2871	-1.04314		0.03393	0.83267			1.22818	0.04865		1.0503	-1.11601		1.17967	-1.14355		1.40183	-0.81939		-1.37089	-0.95903		-1.41829	-0.91146		-0.11939	0.66785		-0.12417	0.28799		-0.05803	1.32928		-0.20986
1.33688	-0.96428		0.06995	1.63904		-0.30486	1.41572		-1.44591	-0.88373		1.13651	-0.94608		-1.28714	-1.04309		0.0345	0.83292			1.22868	0.04877		1.04982	-1.11621		1.17951	-1.14374		1.40164	-0.81945		-1.37098	-0.95894		-1.41838	-0.91136		-0.11919	0.66819		-0.12487	0.28823		-0.05738	1.32943		-0.20976
1.33662	-0.96434		0.07027	1.63949		-0.30473	1.4161		-1.446	-0.88364		1.13623	-0.94614		-1.28719	-1.04304		0.03507	0.83316			1.22918	0.04888		1.04934	-1.11639		1.17935	-1.14393		1.40146	-0.8195		-1.37106	-0.95886		-1.41847	-0.91127		-0.11899	0.66852		-0.12556	0.28849		-0.05673	1.32958		-0.20966
1.33636	-0.9644		0.0706	1.63991		-0.3046	1.41648		-1.44608	-0.88356		1.13594	-0.9462		-1.28723	-1.043		0.03563	0.83338			1.22968	0.04899		1.04887	-1.11656		1.1792	-1.1441		1.40127	-0.81955		-1.37113	-0.95878		-1.41856	-0.91118		-0.11879	0.66885		-0.12625	0.28875		-0.05607	1.32972		-0.20955
1.33611	-0.96444		0.07093	1.64033		-0.30447	1.41686		-1.44616	-0.88348		1.13566	-0.94624		-1.28728	-1.04296		0.0362	0.8336			1.23018	0.04909		1.04842	-1.11671		1.17905	-1.14427		1.40109	-0.8196		-1.37121	-0.95871		-1.41864	-0.9111		-0.11859	0.66917		-0.12693	0.28903		-0.05542	1.32986		-0.20944
1.33586	-0.96449		0.07125	1.64073		-0.30434	1.41723		-1.44624	-0.8834		1.13539	-0.94629		-1.28732	-1.04292		0.03677	0.83381			1.23068	0.04919		1.04796	-1.11686		1.17891	-1.14443		1.40091	-0.81964		-1.37128	-0.95864		-1.41872	-0.91102		-0.11838	0.66949		-0.1276	0.28931		-0.05477	1.32998		-0.20932
1.33561	-0.96453		0.07158	1.64111		-0.3042	1.41761		-1.44631	-0.88333		1.13512	-0.94633		-1.28736	-1.04288		0.03733	0.83401			1.23118	0.04927		1.04752	-1.11698		1.17877	-1.14458		1.40073	-0.81967		-1.37135	-0.95857		-1.4188	-0.91094		-0.11817	0.66981		-0.12826	0.2896		-0.05412	1.3301		-0.20919
1.33537	-0.96456		0.0719	1.64149		-0.30406	1.41798		-1.44638	-0.88326		1.13485	-0.94636		-1.2874	-1.04284		0.0379	0.8342			1.23168	0.04935		1.04708	-1.1171		1.17864	-1.14473		1.40055	-0.81971		-1.37141	-0.9585		-1.41887	-0.91087		-0.11795	0.67013		-0.12891	0.2899		-0.05347	1.33022		-0.20906
1.33513	-0.96459		0.07222	1.64185		-0.30391	1.41835		-1.44645	-0.88319		1.13458	-0.94639		-1.28743	-1.0428		0.03847	0.83438			1.23217	0.04942		1.04665	-1.1172		1.17852	-1.14486		1.40037	-0.81974		-1.37148	-0.95844		-1.41894	-0.9108		-0.11774	0.67044		-0.12956	0.2902		-0.05281	1.33032		-0.20892
1.33489	-0.96461		0.07254	1.64219		-0.30376	1.41872		-1.44652	-0.88312		1.13432	-0.94641		-1.28747	-1.04276		0.03903	0.83455			1.23267	0.04949		1.04623	-1.11729		1.17839	-1.14499		1.40019	-0.81976		-1.37153	-0.95838		-1.41901	-0.91073		-0.11752	0.67075		-0.1302	0.29052		-0.05216	1.33042		-0.20877
1.33466	-0.96463		0.07286	1.64252		-0.30361	1.41908		-1.44658	-0.88306		1.13406	-0.94643		-1.2875	-1.04273		0.03959	0.83471			1.23316	0.04955		1.04581	-1.11736		1.17828	-1.14511		1.40001	-0.81979		-1.37159	-0.95833		-1.41907	-0.91067		-0.11729	0.67105		-0.13084	0.29084		-0.05151	1.33052		-0.20862
1.33443	-0.96465		0.07319	1.64284		-0.30346	1.41945		-1.44664	-0.88299		1.1338	-0.94644		-1.28754	-1.0427		0.04016	0.83487			1.23366	0.0496		1.0454	-1.11742		1.17817	-1.14522		1.39984	-0.8198		-1.37164	-0.95827		-1.41913	-0.91061		-0.11706	0.67135		-0.13146	0.29118		-0.05085	1.33061		-0.20846
1.3342	-0.96466		0.0735	1.64314		-0.3033	1.41981		-1.4467	-0.88293		1.13355	-0.94645		-1.28757	-1.04266		0.04072	0.83501			1.23415	0.04964		1.045	-1.11747		1.17806	-1.14533		1.39967	-0.81982		-1.37169	-0.95823		-1.41919	-0.91055		-0.11683	0.67165		-0.13208	0.29152		-0.0502	1.33069		-0.20829
1.33398	-0.96466		0.07382	1.64343		-0.30314	1.42017		-1.44676	-0.88288		1.1333	-0.94645		-1.2876	-1.04263		0.04128	0.83514			1.23465	0.04967		1.04461	-1.11751		1.17796	-1.14542		1.39949	-0.81983		-1.37174	-0.95818		-1.41924	-0.9105		-0.1166	0.67194		-0.13269	0.29187		-0.04955	1.33076		-0.20812
1.33376	-0.96466		0.07414	1.64371		-0.30297	1.42053		-1.44681	-0.88282		1.13305	-0.94644		-1.28763	-1.0426		0.04184	0.83527			1.23514	0.0497		1.04422	-1.11753		1.17786	-1.14551		1.39932	-0.81983		-1.37178	-0.95814		-1.41929	-0.91045		-0.11636	0.67224		-0.13329	0.29223		-0.04889	1.33083		-0.20794
1.33354	-0.96465		0.07446	1.64397		-0.30281	1.42088		-1.44687	-0.88277		1.13281	-0.94643		-1.28766	-1.04257		0.0424	0.83539			1.23563	0.04972		1.04384	-1.11753		1.17777	-1.14559		1.39915	-0.81983		-1.37182	-0.9581		-1.41933	-0.91041		-0.11612	0.67252		-0.13389	0.29259		-0.04824	1.33089		-0.20775
1.33333	-0.96464		0.07478	1.64422		-0.30263	1.42124		-1.44691	-0.88272		1.13257	-0.94642		-1.28768	-1.04255		0.04296	0.83549			1.23612	0.04974		1.04347	-1.11753		1.17768	-1.14566		1.39898	-0.81983		-1.37186	-0.95806		-1.41937	-0.91036		-0.11588	0.67281		-0.13447	0.29297		-0.04759	1.33094		-0.20756
1.33312	-0.96463		0.07509	1.64446		-0.30246	1.42159		-1.44696	-0.88267		1.13233	-0.9464		-1.28771	-1.04252		0.04352	0.83559			1.23661	0.04974		1.0431	-1.11751		1.1776	-1.14573		1.39881	-0.81982		-1.37189	-0.95803		-1.41941	-0.91033		-0.11563	0.67309		-0.13505	0.29335		-0.04693	1.33099		-0.20736
1.33291	-0.96461		0.07541	1.64468		-0.30228	1.42194		-1.44701	-0.88263		1.1321	-0.94638		-1.28773	-1.0425		0.04407	0.83568			1.2371	0.04974		1.04275	-1.11747		1.17752	-1.14579		1.39865	-0.81981		-1.37192	-0.958		-1.41945	-0.91029		-0.11538	0.67336		-0.13562	0.29375		-0.04628	1.33103		-0.20716
1.33271	-0.96458		0.07572	1.64488		-0.3021	1.42229		-1.44705	-0.88259		1.13187	-0.94635		-1.28775	-1.04248		0.04463	0.83576			1.23759	0.04973		1.0424	-1.11743		1.17745	-1.14583		1.39848	-0.81979		-1.37195	-0.95797		-1.41948	-0.91026		-0.11513	0.67364		-0.13619	0.29415		-0.04562	1.33106		-0.20694
1.33251	-0.96455		0.07603	1.64508		-0.30192	1.42263		-1.44709	-0.88255		1.13164	-0.94631		-1.28777	-1.04246		0.04518	0.83583			1.23808	0.04972		1.04205	-1.11737		1.17738	-1.14588		1.39832	-0.81978		-1.37197	-0.95794		-1.4195	-0.91024		-0.11487	0.67391		-0.13674	0.29456		-0.04497	1.33109		-0.20672
1.33231	-0.96452		0.07635	1.64526		-0.30173	1.42298		-1.44712	-0.88251		1.13142	-0.94627		-1.28779	-1.04244		0.04574	0.83589			1.23856	0.0497		1.04172	-1.11729		1.17732	-1.14591		1.39816	-0.81975		-1.37199	-0.95792		-1.41953	-0.91021		-0.11461	0.67418		-0.13729	0.29498		-0.04432	1.33111		-0.2065
1.33212	-0.96448		0.07666	1.64542		-0.30154	1.42332		-1.44716	-0.88248		1.1312	-0.94623		-1.28781	-1.04242		0.04629	0.83594			1.23905	0.04967		1.04139	-1.11721		1.17727	-1.14593		1.39799	-0.81972		-1.37201	-0.95791		-1.41955	-0.91019		-0.11435	0.67444		-0.13783	0.2954		-0.04366	1.33112		-0.20627
1.33193	-0.96443		0.07697	1.64557		-0.30135	1.42366		-1.44719	-0.88245		1.13098	-0.94618		-1.28783	-1.0424		0.04684	0.83598			1.23953	0.04963		1.04107	-1.11711		1.17721	-1.14595		1.39783	-0.81969		-1.37202	-0.95789		-1.41956	-0.91018		-0.11408	0.6747		-0.13837	0.29584		-0.04301	1.33113		-0.20603
1.33174	-0.96439		0.07728	1.64571		-0.30115	1.42399		-1.44722	-0.88242		1.13077	-0.94612		-1.28785	-1.04238		0.04739	0.83601			1.24002	0.04958		1.04076	-1.11699		1.17717	-1.14596		1.39768	-0.81966		-1.37204	-0.95788		-1.41957	-0.91016		-0.11381	0.67495		-0.13889	0.29628		-0.04236	1.33113		-0.20578
1.33156	-0.96433		0.07758	1.64583		-0.30095	1.42433		-1.44724	-0.88239		1.13056	-0.94606		-1.28786	-1.04237		0.04794	0.83603			1.2405	0.04953		1.04045	-1.11687		1.17712	-1.14596		1.39752	-0.81962		-1.37204	-0.95787		-1.41958	-0.91015		-0.11354	0.67521		-0.13941	0.29673		-0.0417	1.33113		-0.20553
1.33138	-0.96427		0.07789	1.64594		-0.30074	1.42466		-1.44727	-0.88237		1.13035	-0.94599		-1.28787	-1.04236		0.04849	0.83605			1.24098	0.04947		1.04016	-1.11672		1.17709	-1.14595		1.39736	-0.81957		-1.37205	-0.95787		-1.41959	-0.91015		-0.11326	0.67546		-0.13992	0.29719		-0.04105	1.33111		-0.20527
1.3312	-0.96421		0.0782	1.64604		-0.30054	1.42499		-1.44729	-0.88234		1.13014	-0.94592		-1.28788	-1.04235		0.04904	0.83605			1.24146	0.04941		1.03987	-1.11657		1.17706	-1.14594		1.39721	-0.81952		-1.37205	-0.95787		-1.41959	-0.91015		-0.11298	0.6757		-0.14042	0.29766		-0.0404	1.33109		-0.20501
1.33103	-0.96414		0.0785	1.64612		-0.30033	1.42532		-1.44731	-0.88233		1.12994	-0.94584		-1.28789	-1.04234		0.04959	0.83605
1.33086	-0.96406		0.07881	1.64619		-0.30012	1.42564		-1.44733	-0.88231		1.12975	-0.94576		-1.2879	-1.04233		0.05013	0.83603
1.33069	-0.96399		0.07911	1.64624		-0.2999	1.42597		-1.44734	-0.8823		1.12955	-0.94567		-1.28791	-1.04232		0.05068	0.83601
1.33053	-0.9639		0.07942	1.64628		-0.29968	1.42629		-1.44735	-0.88228		1.12936	-0.94558		-1.28792	-1.04231		0.05122	0.83598
1.33037	-0.96381		0.07972	1.64631		-0.29946	1.42661		-1.44736	-0.88227		1.12918	-0.94548		-1.28792	-1.04231		0.05176	0.83593
1.33022	-0.96372		0.08002	1.64632		-0.29923	1.42693		-1.44737	-0.88227		1.12899	-0.94538		-1.28793	-1.0423		0.0523	0.83588
1.33007	-0.96362		0.08032	1.64632		-0.299	1.42724		-1.44737	-0.88226		1.12881	-0.94527		-1.28793	-1.0423		0.05284	0.83582
1.32992	-0.96352		0.08062	1.6463		-0.29877	1.42755		-1.44737	-0.88226		1.12864	-0.94516		-1.28793	-1.0423		0.05338	0.83575
[truncated: 12 more columns]

## Sheet: FigS1
Normalised Absorbance						Normalised emission						Normalised Absorbance						Normalised emission						Normalised Absorbance						Normalised emission						Normalised Absorbance						Normalised emission
Wavelength	8a	8b	8f	8d	8e	Wavelength	8a	8b	8f	8d	8e	Wavelength	7a	7b	7f	7d	7e	Wavelength	7a	7b	7f	7d	7e	Wavelength	4a	4b	4f	4d	4e	Wavelength	4a	4b	4f	4d	4e	Wavelength	5a	5b	5f	5d	5e	Wavelength	5a	5b	5f	5d	5e
400	0.2015	0.19919	0.18209	0.20681	0.21275	600	0	0	0	0	0	400	0.28468	0.26803	0.26803	0.28695	0.29439	568	0.23088	0.23696	0.20451	0.39837	0.40716	400	0.14676	0.11125	0.0646	0.20167	0.14012	542	0.02333	0	0	0	0	400	0.83863	0.00748	0.08241	0.04434	0.07286	518	0.02769	0.02382	0.01643	0.0246	0.01172
401	0.20363	0.20215	0.18507	0.20918	0.21562	602	0.03385	0.03548	0.02768	0.05194	0.05194	401	0.27401	0.25888	0.25888	0.28296	0.2905	570	0.3365	0.34948	0.29993	0.51726	0.52314	401	0.15252	0.11519	0.06876	0.20667	0.14395	544	0.03892	0.00623	0.00679	0.011	0.01031	400.5	0.84138	0.00748	0.08241	0.04434	0.07538	520	0.0367	0.03446	0.02117	0.03447	0.01672
402	0.20524	0.20437	0.18806	0.21107	0.21705	604	0.06803	0.06512	0.04705	0.10058	0.10058	402	0.26188	0.24758	0.24758	0.27763	0.28505	572	0.42049	0.43359	0.36457	0.60474	0.61189	402	0.15858	0.11943	0.07323	0.2125	0.14779	546	0.06088	0.01553	0.01742	0.02963	0.02822	401	0.84374	0.00748	0.08241	0.04587	0.07538	522	0.04784	0.04521	0.02811	0.04539	0.02118
403	0.20684	0.20585	0.19075	0.21249	0.2192	606	0.11019	0.10489	0.07011	0.15993	0.15993	403	0.2483	0.2352	0.2352	0.27031	0.27804	574	0.52558	0.54147	0.45417	0.70162	0.70371	403	0.16465	0.12398	0.07803	0.21833	0.15197	548	0.08305	0.02541	0.03021	0.05202	0.04756	401.5	0.8457	0.00842	0.08241	0.04587	0.07538	524	0.07005	0.05948	0.0361	0.05849	0.02698
404	0.20738	0.20659	0.19343	0.21344	0.21991	608	0.1549	0.15461	0.10978	0.23908	0.23908	404	0.23375	0.22121	0.22121	0.26232	0.27025	576	0.60288	0.6279	0.54343	0.77496	0.78389	404	0.17071	0.12852	0.08251	0.22417	0.1565	550	0.11072	0.04017	0.04905	0.0822	0.07632	402	0.84806	0.00842	0.08241	0.04587	0.07789	526	0.09239	0.07889	0.0474	0.07702	0.03537
405	0.20577	0.20548	0.19493	0.21297	0.21991	610	0.21111	0.20569	0.15037	0.30132	0.30132	405	0.2192	0.20667	0.20667	0.253	0.2609	578	0.70027	0.7238	0.61765	0.8395	0.85784	405	0.17708	0.13337	0.0873	0.23042	0.16103	552	0.13595	0.05518	0.06698	0.11486	0.10505	402.5	0.8508	0.00842	0.08241	0.0474	0.07789	528	0.12672	0.10125	0.05993	0.09829	0.0457
406	0.20203	0.20289	0.19552	0.21202	0.2192	612	0.27659	0.2751	0.20203	0.3953	0.3953	406	0.20369	0.19214	0.19214	0.24168	0.25	580	0.77332	0.79859	0.69323	0.89952	0.90163	406	0.18375	0.13822	0.0921	0.23708	0.16591	554	0.17111	0.0796	0.09741	0.16266	0.15045	403	0.85473	0.00842	0.08241	0.0474	0.07789	530	0.1623	0.13525	0.07928	0.12978	0.06002
407	0.19669	0.19845	0.19463	0.20871	0.21633	614	0.33791	0.33242	0.26015	0.47444	0.47444	407	0.18914	0.17761	0.17761	0.23103	0.23832	582	0.83706	0.85783	0.75923	0.93818	0.95098	407	0.19072	0.14368	0.09754	0.24375	0.17079	556	0.19896	0.10055	0.12519	0.20367	0.18812	403.5	0.85984	0.00935	0.08399	0.0474	0.0804	532	0.21108	0.17259	0.10232	0.16391	0.0774
408	0.18974	0.19178	0.19224	0.2035	0.21132	616	0.43469	0.42503	0.32196	0.57832	0.57832	408	0.1741	0.16254	0.16254	0.21838	0.22586	584	0.88755	0.90878	0.82421	0.97488	0.98213	408	0.1983	0.14944	0.10329	0.25083	0.17637	558	0.23838	0.13422	0.16247	0.25718	0.23936	404	0.86572	0.00935	0.08399	0.04893	0.0804	534	0.2611	0.22912	0.13589	0.21456	0.10039
409	0.18065	0.18327	0.18776	0.19593	0.20415	618	0.49601	0.50029	0.38561	0.63768	0.63768	409	0.16004	0.14801	0.14801	0.20439	0.21184	586	0.931	0.95762	0.89193	0.99061	0.9962	409	0.20588	0.1558	0.10905	0.25833	0.18194	560	0.27812	0.16597	0.19896	0.31034	0.2891	404.5	0.87318	0.00935	0.08399	0.04893	0.0804	536	0.32457	0.2857	0.17296	0.26674	0.1261
410	0.16996	0.17253	0.18179	0.18646	0.19556	620	0.5848	0.58198	0.45295	0.74444	0.74444	410	0.14646	0.13402	0.13402	0.19041	0.1986	588	0.9591	0.97809	0.91929	1	0.99751	410	0.21407	0.16247	0.11545	0.26625	0.18787	562	0.32778	0.21372	0.24891	0.3818	0.34961	405	0.88261	0.01029	0.08399	0.05046	0.08291	538	0.38251	0.36803	0.22581	0.33933	0.16387
411	0.15714	0.15994	0.17373	0.17558	0.18481	622	0.66496	0.66855	0.51384	0.8075	0.8075	411	0.13385	0.12056	0.12056	0.17643	0.18458	590	0.99448	0.99576	0.96272	0.99257	1	411	0.22256	0.16945	0.12184	0.27417	0.1938	564	0.37503	0.2607	0.30124	0.44363	0.4099	405.5	0.89321	0.01029	0.08399	0.05046	0.08291	540	0.45437	0.45615	0.28581	0.41659	0.2051
412	0.1427	0.14661	0.16418	0.16233	0.17192	624	0.72437	0.72704	0.59686	0.87016	0.87016	412	0.12221	0.10872	0.10872	0.16178	0.17056	592	1	1	0.98427	0.97914	0.97847	412	0.23135	0.17672	0.12888	0.2825	0.20042	566	0.44031	0.32885	0.37733	0.52321	0.49045	406	0.90538	0.01123	0.08399	0.05046	0.08291	542	0.54738	0.53841	0.34944	0.49087	0.24807
413	0.12827	0.13217	0.15313	0.14766	0.15759	626	0.7924	0.79567	0.65959	0.9122	0.9122	413	0.11106	0.09742	0.09742	0.1478	0.15654	594	0.98708	0.99778	1	0.94779	0.95674	413	0.24045	0.1843	0.13655	0.29125	0.20704	568	0.50056	0.39552	0.43678	0.59489	0.55445	406.5	0.91912	0.01123	0.08399	0.05199	0.08543	544	0.61932	0.62787	0.42092	0.5715	0.29809
414	0.11384	0.11736	0.1406	0.13251	0.14327	628	0.84733	0.85026	0.70941	0.9427	0.9427	414	0.10184	0.08719	0.08719	0.13382	0.14252	596	0.97472	0.97883	0.99795	0.9289	0.92696	414	0.24985	0.19218	0.14391	0.3	0.21366	570	0.59212	0.48762	0.52826	0.68787	0.64202	407	0.93365	0.01123	0.08558	0.05199	0.08543	546	0.72123	0.70347	0.48455	0.64117	0.34592
415	0.10048	0.1033	0.12746	0.11784	0.12894	630	0.89301	0.90407	0.78229	0.97032	0.97032	415	0.09311	0.07804	0.07804	0.12184	0.13006	598	0.9511	0.94729	0.98529	0.89116	0.8962	415	0.25925	0.20006	0.15158	0.30917	0.22063	572	0.657	0.5628	0.59693	0.74836	0.70146	407.5	0.94817	0.01216	0.08558	0.05352	0.08543	548	0.79394	0.78298	0.5622	0.71717	0.40461
416	0.08765	0.08997	0.11433	0.10317	0.11461	632	0.92973	0.93391	0.82472	0.97898	0.97898	416	0.08584	0.06997	0.06997	0.10985	0.11838	600	0.93205	0.91969	0.97196	0.8608	0.86819	416	0.26925	0.20824	0.1599	0.31833	0.2283	574	0.73678	0.65395	0.68388	0.81496	0.77221	408	0.9627	0.01216	0.08558	0.05352	0.08794	550	0.86512	0.84392	0.62414	0.77556	0.45264
417	0.07483	0.07701	0.10119	0.08897	0.10029	634	0.96519	0.96725	0.86716	1	1	417	0.07953	0.06351	0.06351	0.09854	0.10748	602	0.90445	0.89377	0.94631	0.82782	0.83068	417	0.27896	0.21673	0.16821	0.32792	0.23562	576	0.79699	0.72886	0.74707	0.86838	0.82917	408.5	0.97527	0.0131	0.08558	0.05505	0.08794	552	0.91579	0.89917	0.69588	0.83616	0.51332
418	0.06414	0.0659	0.08896	0.07667	0.08811	636	0.98818	0.98655	0.90867	0.99011	0.99011	418	0.0742	0.05813	0.05813	0.08855	0.09735	604	0.88664	0.8588	0.91997	0.80472	0.80817	418	0.28836	0.22492	0.17653	0.3375	0.24329	578	0.86326	0.80255	0.81711	0.92113	0.88012	409	0.98626	0.0131	0.08716	0.05505	0.08794	554	0.95435	0.94399	0.75802	0.88926	0.57194
419	0.05452	0.05591	0.07701	0.06484	0.07665	638	1	1	0.95941	0.9765	0.9765	419	0.06984	0.05274	0.05274	0.07989	0.08879	606	0.85566	0.83608	0.91279	0.76999	0.76903	419	0.29806	0.2331	0.18484	0.34708	0.25061	580	0.90919	0.86056	0.8687	0.95169	0.91453	409.5	0.9945	0.01403	0.08716	0.05657	0.09045	556	0.97784	0.97153	0.81535	0.92839	0.6245
420	0.0465	0.04702	0.06627	0.0549	0.06662	640	0.99074	0.99142	0.98339	0.93941	0.93941	420	0.06596	0.04898	0.04898	0.07257	0.081	608	0.82189	0.80747	0.88201	0.73591	0.74102	420	0.30716	0.24098	0.19348	0.35708	0.25828	582	0.94532	0.91301	0.9169	0.97133	0.95266	410	0.99882	0.01403	0.08716	0.05657	0.09045	558	0.9945	0.99178	0.87781	0.9697	0.69511
421	0.03955	0.03961	0.05672	0.04685	0.05802	642	0.9885	0.97329	0.99539	0.9089	0.9089	421	0.06353	0.04521	0.04521	0.06591	0.07399	610	0.78989	0.76944	0.8591	0.72128	0.71687	421	0.31595	0.24856	0.20147	0.36625	0.26595	584	0.97156	0.95777	0.95571	0.98981	0.97384	410.5	1	0.01497	0.08875	0.0581	0.09296	560	1	1	0.92085	0.9885	0.7462
422	0.03367	0.03332	0.04866	0.03928	0.05014	644	0.95976	0.9534	1	0.87758	0.87758	422	0.06111	0.04306	0.04306	0.05992	0.06854	612	0.76446	0.74123	0.83174	0.68736	0.6937	422	0.32414	0.25553	0.20947	0.37542	0.27327	586	0.99377	0.97912	0.97222	1	0.99179	411	0.99725	0.01497	0.08875	0.0581	0.09296	562	0.98597	0.97603	0.95806	0.99884	0.81055
423	0.02886	0.02851	0.0409	0.03313	0.04441	646	0.93389	0.92104	0.99354	0.82152	0.82152	423	0.05965	0.04144	0.04144	0.05526	0.06386	614	0.74053	0.71266	0.79309	0.66661	0.67079	423	0.33172	0.2622	0.21714	0.38458	0.28093	588	1	1	0.99768	0.9975	1	411.5	0.99176	0.0159	0.08875	0.05963	0.09296	564	0.97947	0.95455	0.97663	1	0.85678
424	0.02459	0.02444	0.03463	0.02792	0.03868	648	0.92303	0.89979	0.99631	0.80998	0.80998	424	0.05917	0.04037	0.04037	0.05126	0.05997	616	0.70613	0.68317	0.75445	0.64575	0.65155	424	0.33839	0.26826	0.22482	0.39333	0.28791	590	0.99323	0.99895	0.99678	0.99125	0.99395	412	0.98312	0.0159	0.09033	0.05963	0.09548	566	0.94803	0.92648	0.98857	0.99311	0.90035
425	0.02138	0.0211	0.02955	0.02414	0.0351	650	0.88534	0.86313	0.99723	0.77576	0.77576	425	0.05868	0.03983	0.03983	0.0486	0.05685	618	0.68859	0.66365	0.74795	0.63079	0.63303	425	0.34415	0.27342	0.23185	0.40125	0.29488	592	0.9862	0.9962	1	0.98268	0.98966	412.5	0.97252	0.01684	0.09033	0.06116	0.09548	568	0.92569	0.89733	1	0.9829	0.92886
426	0.01924	0.01851	0.02507	0.0213	0.03152	652	0.85053	0.82414	0.98155	0.7399	0.7399	426	0.05868	0.03983	0.03983	0.0466	0.05452	620	0.67146	0.64224	0.70041	0.61331	0.60927	426	0.3493	0.27796	0.23825	0.40917	0.30185	594	0.95029	0.96848	0.98111	0.94967	0.97004	413	0.95995	0.01684	0.09033	0.06269	0.09548	570	0.88187	0.86153	0.99929	0.96165	0.95197
427	0.01817	0.01666	0.02149	0.01846	0.02865	654	0.81667	0.79392	0.96587	0.70074	0.70074	427	0.05868	0.03983	0.03983	0.04461	0.05296	622	0.6478	0.62827	0.67681	0.59502	0.59061	427	0.35385	0.2819	0.244	0.41667	0.30882	596	0.92678	0.94018	0.96108	0.92571	0.95123	413.5	0.94582	0.01777	0.09192	0.06269	0.09799	572	0.84784	0.82578	0.99734	0.94719	0.97682
428	0.01657	0.01481	0.01881	0.01609	0.0265	656	0.77835	0.75726	0.9714	0.65829	0.65829	428	0.05965	0.04037	0.04037	0.04328	0.05218	624	0.63931	0.61996	0.66416	0.58273	0.58027	428	0.35719	0.28493	0.24912	0.42333	0.31509	598	0.89144	0.9029	0.93885	0.89317	0.92552	414	0.93051	0.01871	0.09192	0.06422	0.09799	574	0.80561	0.79167	0.99325	0.92196	0.98881
429	0.0155	0.0137	0.01642	0.01467	0.02436	658	0.74673	0.71944	0.93911	0.62119	0.62119	429	0.06014	0.0409	0.0409	0.04261	0.0514	626	0.62504	0.60606	0.63543	0.57279	0.57334	429	0.36022	0.28766	0.25392	0.43042	0.32137	600	0.86279	0.87178	0.91254	0.87187	0.90614	414.5	0.9148	0.01964	0.0935	0.06422	0.1005	576	0.76874	0.75727	0.9778	0.8986	0.9994
430	0.01443	0.01296	0.01463	0.01325	0.02292	660	0.70616	0.6705	0.91328	0.58326	0.58326	430	0.06159	0.04252	0.04252	0.04261	0.05062	628	0.6167	0.60077	0.62038	0.55903	0.56306	430	0.36295	0.29009	0.25839	0.43708	0.32764	602	0.82552	0.83026	0.88805	0.83787	0.87227	415	0.89792	0.01964	0.0935	0.06575	0.1005	578	0.72093	0.71475	0.96176	0.8668	1
431	0.0139	0.01222	0.01284	0.0123	0.02221	662	0.65283	0.62371	0.90498	0.54452	0.54452	431	0.06305	0.0436	0.0436	0.04328	0.0514	630	0.60111	0.58832	0.61081	0.5545	0.54703	431	0.36568	0.29282	0.26319	0.44375	0.33426	604	0.78902	0.79535	0.86802	0.81041	0.85833	415.5	0.87986	0.02058	0.0935	0.06728	0.1005	580	0.69774	0.67288	0.94183	0.83293	0.99847
432	0.0139	0.01185	0.01134	0.01183	0.02149	664	0.6228	0.60207	0.86439	0.51772	0.51772	432	0.0645	0.04467	0.04467	0.04394	0.05218	632	0.5942	0.57435	0.59918	0.54178	0.54035	432	0.36841	0.29524	0.26767	0.45	0.34054	606	0.75028	0.75823	0.83753	0.78026	0.82735	416	0.86101	0.02152	0.09509	0.06728	0.10302	582	0.65705	0.6308	0.91339	0.79276	0.98468
433	0.0139	0.01111	0.01045	0.01088	0.02149	666	0.58256	0.54903	0.83487	0.47486	0.47486	433	0.06596	0.04629	0.04629	0.04461	0.05296	634	0.58196	0.56388	0.57456	0.51502	0.51849	433	0.37174	0.29797	0.27247	0.45625	0.34681	608	0.71579	0.71404	0.8037	0.75104	0.79559	416.5	0.8406	0.02245	0.09667	0.06881	0.10302	584	0.63058	0.58732	0.88157	0.75455	0.97169
434	0.0139	0.01111	0.00955	0.01088	0.02077	668	0.54711	0.5194	0.81827	0.44312	0.44312	434	0.0679	0.0479	0.0479	0.04594	0.05374	636	0.55953	0.54827	0.5578	0.49934	0.49833	434	0.37508	0.3013	0.27726	0.46208	0.35274	610	0.67749	0.68327	0.78169	0.7274	0.77042	417	0.81861	0.02339	0.09667	0.07034	0.10302	586	0.59684	0.55101	0.84794	0.71344	0.94218
435	0.0139	0.01111	0.00925	0.01041	0.02077	670	0.51709	0.50341	0.80074	0.43116	0.43116	435	0.06984	0.05005	0.05005	0.04727	0.0553	638	0.5518	0.53319	0.54754	0.48373	0.48576	435	0.37871	0.30555	0.28238	0.46792	0.35901	612	0.63963	0.64071	0.75058	0.68961	0.73569	417.5	0.79427	0.02339	0.09826	0.07187	0.10553	588	0.5701	0.51967	0.8208	0.68464	0.91747
436	0.01336	0.01074	0.00866	0.01041	0.02077	672	0.49824	0.47085	0.78967	0.39819	0.39819	436	0.07226	0.05221	0.05221	0.04927	0.05685	640	0.52441	0.51579	0.52223	0.45462	0.45376	436	0.38326	0.31009	0.28846	0.47375	0.36494	614	0.60844	0.61139	0.71845	0.66411	0.7096	418	0.76835	0.02432	0.09826	0.07187	0.10553	590	0.53996	0.48813	0.79405	0.64855	0.89575
437	0.01283	0.01074	0.00806	0.01041	0.02077	674	0.46439	0.44317	0.74539	0.3751	0.3751	437	0.0742	0.0549	0.0549	0.05126	0.05919	642	0.51074	0.49822	0.52189	0.43201	0.44047	437	0.38781	0.31525	0.29485	0.47917	0.37051	616	0.56339	0.56352	0.68015	0.62599	0.67455	418.5	0.73812	0.02526	0.09984	0.07339	0.10804	592	0.51502	0.4678	0.77263	0.62657	0.8741
438	0.01283	0.01074	0.00776	0.01041	0.02077	676	0.44586	0.42269	0.73524	0.35944	0.35944	438	0.07711	0.05759	0.05759	0.05326	0.06153	644	0.48667	0.47287	0.47982	0.41869	0.41796	438	0.39297	0.32101	0.30157	0.48417	0.37609	618	0.53297	0.53655	0.66284	0.60202	0.65146	419	0.70671	0.02619	0.09984	0.07492	0.10804	594	0.48081	0.44336	0.75003	0.59641	0.84333
439	0.01336	0.01111	0.00746	0.01041	0.02077	678	0.42383	0.40807	0.70572	0.34584	0.34584	439	0.08002	0.06028	0.06028	0.05593	0.06386	646	0.46514	0.45719	0.47401	0.39253	0.39479	439	0.39842	0.32737	0.30892	0.48917	0.38201	620	0.502	0.50381	0.6315	0.57406	0.61939	419.5	0.67177	0.02713	0.10143	0.07645	0.11055	596	0.46095	0.42685	0.72588	0.57563	0.81815
440	0.0139	0.01074	0.00746	0.01041	0.02077	680	0.40945	0.38156	0.66882	0.32358	0.32358	440	0.08341	0.06351	0.06351	0.05925	0.06698	648	0.45264	0.43544	0.45041	0.38112	0.37862	440	0.40388	0.33434	0.3166	0.49417	0.38759	622	0.47297	0.47621	0.60723	0.54578	0.59238	420	0.63644	0.02806	0.10301	0.07798	0.11055	598	0.4385	0.40845	0.70095	0.55117	0.78704
441	0.01443	0.01111	0.00746	0.01088	0.02149	682	0.39253	0.37103	0.6679	0.31698	0.31698	441	0.08681	0.06728	0.06728	0.06192	0.06931	650	0.42586	0.41239	0.43263	0.362	0.3548	441	0.40934	0.34101	0.32395	0.49833	0.39282	624	0.45441	0.45828	0.5829	0.5315	0.57718	420.5	0.59835	0.029	0.10301	0.07798	0.11055	600	0.4195	0.39105	0.68043	0.53024	0.76252
442	0.01443	0.01148	0.00746	0.01088	0.02149	684	0.37272	0.35153	0.65498	0.28483	0.28483	442	0.09069	0.07158	0.07158	0.06525	0.07243	652	0.40693	0.39505	0.41792	0.33563	0.3385	442	0.4148	0.34768	0.33163	0.5025	0.39805	626	0.43593	0.43788	0.56627	0.50981	0.55314	421	0.56144	0.03087	0.1046	0.07951	0.11307	602	0.39894	0.37304	0.65777	0.50438	0.73208
443	0.0139	0.01148	0.00716	0.01088	0.02149	686	0.34334	0.33496	0.62546	0.26628	0.26628	443	0.09457	0.07589	0.07589	0.06858	0.07632	654	0.38792	0.37725	0.3974	0.32334	0.32005	443	0.41995	0.35465	0.33962	0.50667	0.40328	628	0.41384	0.4224	0.55909	0.49621	0.53511	421.5	0.52258	0.03181	0.10618	0.08104	0.11307	604	0.38399	0.35481	0.63277	0.48589	0.69884
444	0.01443	0.01185	0.00716	0.01136	0.02221	688	0.33663	0.32462	0.619	0.26999	0.26999	444	0.09893	0.08019	0.08019	0.0719	0.07944	656	0.36647	0.35507	0.37278	0.29636	0.29799	444	0.4248	0.36102	0.34698	0.51	0.40816	630	0.39586	0.40824	0.53759	0.47879	0.51792	422	0.48371	0.03274	0.10618	0.08257	0.11558	606	0.36709	0.33733	0.60862	0.45965	0.6678
445	0.01497	0.01222	0.00716	0.01136	0.02221	690	0.3213	0.30981	0.58487	0.24361	0.24361	445	0.10378	0.08504	0.08504	0.07523	0.08333	658	0.34784	0.33302	0.36628	0.27971	0.27986	445	0.42905	0.36738	0.35433	0.51333	0.41269	632	0.38239	0.39327	0.52305	0.46145	0.50081	422.5	0.44523	0.03368	0.10777	0.0841	0.11558	608	0.35081	0.3139	0.57934	0.42869	0.62637
446	0.0155	0.01222	0.00716	0.01183	0.02292	692	0.313	0.30103	0.56181	0.23166	0.23166	446	0.10863	0.08988	0.08988	0.07989	0.08723	660	0.32317	0.3099	0.34063	0.25917	0.25931	446	0.43269	0.37314	0.36137	0.51625	0.41722	634	0.36293	0.37478	0.50246	0.44034	0.47966	423	0.40754	0.03461	0.10935	0.08563	0.11809	610	0.33393	0.29928	0.55759	0.40997	0.60105
447	0.01603	0.01259	0.00746	0.01183	0.02364	694	0.2916	0.28934	0.54889	0.21847	0.21847	447	0.11348	0.09473	0.09473	0.08389	0.09112	662	0.29361	0.2791	0.29309	0.23285	0.23248	447	0.43542	0.37799	0.36776	0.51833	0.42105	636	0.34477	0.36049	0.4744	0.42432	0.46191	423.5	0.37142	0.03648	0.10935	0.08716	0.11809	612	0.31638	0.27859	0.53116	0.38743	0.56761
448	0.01657	0.01296	0.00746	0.0123	0.02436	696	0.29479	0.28349	0.5286	0.20239	0.20239	448	0.11833	0.09957	0.09957	0.08788	0.09502	664	0.26946	0.25971	0.26984	0.2162	0.2167	448	0.43693	0.38193	0.37288	0.52	0.42419	638	0.33048	0.34759	0.46394	0.40758	0.44749	424	0.33687	0.03742	0.11094	0.08869	0.1206	614	0.30211	0.26809	0.51662	0.37067	0.54876
449	0.01657	0.0137	0.00776	0.01278	0.02436	698	0.26988	0.26867	0.51292	0.20074	0.20074	449	0.12415	0.10495	0.10495	0.09188	0.09969	666	0.24455	0.23373	0.24761	0.19681	0.19851	449	0.43754	0.38497	0.37768	0.52042	0.42663	640	0.31007	0.3267	0.44114	0.37965	0.42053	424.5	0.30467	0.03835	0.11252	0.09021	0.1206	616	0.27986	0.25235	0.49695	0.35405	0.52358
450	0.01657	0.01407	0.00776	0.01325	0.02507	700	0.2587	0.25288	0.49631	0.18549	0.18549	450	0.129	0.11033	0.11033	0.09654	0.10358	668	0.2251	0.21161	0.24008	0.17824	0.17684	450	0.43602	0.38648	0.3812	0.52	0.42837	642	0.2955	0.31342	0.42756	0.36494	0.40361	425	0.27366	0.04022	0.1141	0.09174	0.12312	618	0.26598	0.24049	0.4765	0.34034	0.50673
451	0.0171	0.01444	0.00776	0.01372	0.02579	--	--	--	--	--	--	451	0.13482	0.11625	0.11625	0.1012	0.10826	670	0.20805	0.19384	0.22093	0.16432	0.16323	451	0.43299	0.38648	0.38343	0.51833	0.42907	644	0.27659	0.29922	0.40114	0.34532	0.38504	425.5	0.24578	0.04116	0.1141	0.09327	0.12312	620	0.25055	0.22774	0.46221	0.32319	0.48301
452	0.01764	0.01444	0.00806	0.01372	0.02579	--	--	--	--	--	--	452	0.14016	0.12164	0.12164	0.10586	0.11293	672	0.18904	0.17819	0.19186	0.144	0.14896	452	0.42753	0.38436	0.38407	0.51542	0.42872	646	0.2614	0.28463	0.387	0.33081	0.37079	426	0.21947	0.04303	0.11569	0.0948	0.12563	622	0.23091	0.21649	0.44579	0.30922	0.46656
453	0.01817	0.01481	0.00806	0.0142	0.0265	--	--	--	--	--	--	453	0.14597	0.12702	0.12702	0.10985	0.1176	674	0.1712	0.15917	0.16142	0.1315	0.13267	453	0.41995	0.37981	0.38216	0.51083	0.42733	648	0.25015	0.27055	0.37042	0.31772	0.35767	426.5	0.19592	0.04397	0.11727	0.09786	0.12563	624	0.22269	0.20234	0.42663	0.29353	0.43892
454	0.01924	0.01555	0.00866	0.01467	0.02722	--	--	--	--	--	--	454	0.15131	0.1324	0.1324	0.11451	0.12227	676	0.15396	0.14308	0.15869	0.12047	0.11899	454	0.40995	0.37284	0.37832	0.50583	0.42489	650	0.23528	0.25668	0.35821	0.30111	0.34191	427	0.17393	0.04584	0.11886	0.09939	0.12814	626	0.20671	0.1882	0.40352	0.27378	0.4164
455	0.01978	0.01555	0.00896	0.01514	0.02794	--	--	--	--	--	--	455	0.15713	0.13832	0.13832	0.11984	0.12695	678	0.13649	0.12652	0.1409	0.1114	0.10753	455	0.39782	0.36344	0.37192	0.49958	0.42175	652	0.21893	0.24472	0.34067	0.28736	0.32555	427.5	0.15626	0.04677	0.12044	0.10092	0.12814	628	0.19504	0.17897	0.38664	0.26097	0.39742
456	0.01978	0.01629	0.00925	0.01562	0.02865	--	--	--	--	--	--	456	0.16246	0.1437	0.1437	0.1245	0.13162	680	0.1176	0.1102	0.13714	0.09273	0.09241	456	0.38417	0.35192	0.36329	0.4925	0.41757	654	0.2099	0.23198	0.3211	0.27619	0.31797	428	0.13899	0.04864	0.12203	0.10245	0.13065	630	0.18706	0.16317	0.36995	0.24249	0.36844
457	0.02031	0.01666	0.00955	0.01656	0.02865	--	--	--	--	--	--	457	0.1678	0.14909	0.14909	0.12916	0.13629	682	0.10682	0.09704	0.12073	0.08765	0.079	457	0.36901	0.33859	0.35273	0.48458	0.41304	656	0.19533	0.22186	0.30803	0.26011	0.29931	428.5	0.12407	0.05051	0.12203	0.1055	0.13317	632	0.17731	0.15324	0.35398	0.22822	0.35378
458	0.02084	0.0174	0.01015	0.01704	0.02937	--	--	--	--	--	--	458	0.17313	0.15393	0.15393	0.13449	0.14097	684	0.09127	0.08203	0.07832	0.07318	0.07023	458	0.35324	0.32373	0.34026	0.47625	0.40781	658	0.18352	0.20841	0.30265	0.25028	0.28554	429	0.11111	0.05239	0.12361	0.10703	0.13317	634	0.16289	0.1411	0.33301	0.21469	0.33626
459	0.02191	0.01777	0.01045	0.01751	0.03009	--	--	--	--	--	--	459	0.17847	0.15877	0.15877	0.13915	0.14642	686	0.07621	0.06614	0.07763	0.05898	0.06355	459	0.33748	0.30797	0.32619	0.4675	0.40223	660	0.17053	0.19592	0.28014	0.2315	0.27213	429.5	0.09933	0.05426	0.1252	0.10856	0.13568	636	0.15116	0.13329	0.31444	0.20275	0.32041
460	0.02298	0.01851	0.01104	0.01846	0.0308	--	--	--	--	--	--	460	0.1838	0.16416	0.16416	0.14447	0.15187	688	0.06265	0.0587	0.06053	0.05554	0.04745	460	0.32141	0.2916	0.31084	0.45833	0.39561	662	0.15326	0.17756	0.27165	0.21572	0.25056	430	0.08873	0.05519	0.12678	0.11162	0.13568	638	0.14451	0.12488	0.30477	0.19251	0.30469
461	0.02352	0.01888	0.01164	0.01893	0.03152	--	--	--	--	--	--	461	0.18962	0.169	0.169	0.1498	0.15654	690	0.05172	0.04901	0.05711	0.0409	0.04012	461	0.30655	0.27584	0.29549	0.44917	0.38899	664	0.14118	0.16863	0.25932	0.20316	0.24427	430.5	0.0797	0.05706	0.12837	0.11315	0.13819	640	0.1339	0.11636	0.28814	0.17922	0.28617
462	0.02405	0.01962	0.01224	0.01988	0.03223	--	--	--	--	--	--	462	0.19496	0.17384	0.17384	0.15513	0.16199	692	0.03872	0.03733	0.03762	0.03047	0.02991	462	0.2926	0.26069	0.28046	0.43958	0.38201	666	0.12852	0.15524	0.24218	0.18822	0.22692	431	0.07146	0.05987	0.12995	0.11621	0.1407	642	0.12557	0.11063	0.28094	0.17214	0.27205
463	0.02459	0.02036	0.01284	0.02082	0.03295	--	--	--	--	--	--	463	0.20078	0.17922	0.17922	0.16112	0.16822	694	0.02712	0.02582	0.02462	0.02277	0.02127	463	0.27987	0.24614	0.26543	0.43042	0.3747	668	0.11607	0.14082	0.2256	0.17763	0.20777	431.5	0.06439	0.06174	0.13312	0.11774	0.1407	644	0.11497	0.10338	0.26425	0.16095	0.25799
464	0.02512	0.02073	0.01343	0.02177	0.03367	--	--	--	--	--	--	464	0.20708	0.18515	0.18515	0.16778	0.17445	696	0.02419	0.01841	0.03762	0.01988	0.01322	464	0.26834	0.2331	0.25072	0.42125	0.36703	670	0.10774	0.13241	0.21378	0.17098	0.20431	432	0.05771	0.06361	0.13471	0.1208	0.14322	646	0.11033	0.09781	0.25607	0.15411	0.25053
465	0.02512	0.02147	0.01403	0.02272	0.03438	--	--	--	--	--	--	465	0.21339	0.1916	0.1916	0.17443	0.18146	698	0.01179	0.00586	0.01573	0.01196	0.00785	465	0.25773	0.22098	0.23729	0.41208	0.35901	672	0.09717	0.12178	0.20484	0.15887	0.1917	432.5	0.05261	0.06548	0.13629	0.12385	0.14573	648	0.10554	0.09122	0.24153	0.14516	0.22968
466	0.02619	0.02221	0.01463	0.02366	0.03582	--	--	--	--	--	--	466	0.22066	0.1986	0.1986	0.18176	0.18847	700	0	0	0	0	0	466	0.24864	0.21006	0.2245	0.40292	0.35134	674	0.08885	0.11298	0.19749	0.15217	0.18521	433	0.04751	0.06829	0.13788	0.12538	0.14824	650	0.09889	0.08444	0.22815	0.13577	0.21696
467	0.02726	0.02332	0.01552	0.02461	0.03653	--	--	--	--	--	--	467	0.22793	0.2056	0.2056	0.18975	0.19626	--	--	--	--	--	--	467	0.24106	0.20036	0.21298	0.39417	0.34402	676	0.07711	0.10234	0.17362	0.139	0.17253	433.5	0.0428	0.07016	0.13946	0.12844	0.14824	652	0.09378	0.07932	0.21932	0.12767	0.20783
468	0.02833	0.02407	0.01642	0.02603	0.03797	--	--	--	--	--	--	468	0.23618	0.21367	0.21367	0.1984	0.20405	--	--	--	--	--	--	468	0.23469	0.19218	0.20211	0.38583	0.33635	678	0.06976	0.09468	0.16841	0.13296	0.16304	434	0.03887	0.07297	0.14263	0.1315	0.15075	654	0.08852	0.07402	0.20699	0.11831	0.19305
469	0.0294	0.02518	0.01731	0.02745	0.03868	--	--	--	--	--	--	469	0.24588	0.22282	0.22282	0.20706	0.2134	--	--	--	--	--	--	469	0.22984	0.18521	0.1922	0.3775	0.32869	680	0.06213	0.08884	0.17005	0.11898	0.15111	434.5	0.03534	0.07484	0.14422	0.13456	0.15327	656	0.08338	0.06755	0.19199	0.10936	0.18012
470	0.03046	0.02629	0.01851	0.02887	0.04011	--	--	--	--	--	--	470	0.25606	0.23305	0.23305	0.21704	0.22274	--	--	--	--	--	--	470	0.2265	0.17975	0.1842	0.37042	0.32206	682	0.05591	0.08166	0.16298	0.11279	0.14663	435	0.03219	0.07764	0.1458	0.13761	0.15578	658	0.08099	0.0648	0.18511	0.10281	0.16933
471	0.031	0.02703	0.0194	0.03029	0.04155	--	--	--	--	--	--	471	0.26625	0.24273	0.24273	0.22703	0.23287	--	--	--	--	--	--	471	0.22468	0.17581	0.17781	0.36375	0.31544	684	0.04433	0.0733	0.13221	0.10693	0.12671	435.5	0.02905	0.08045	0.14897	0.14067	0.15578	660	0.07381	0.0606	0.17699	0.09774	0.1606
472	0.03207	0.02851	0.0206	0.03171	0.04226	--	--	--	--	--	--	472	0.2774	0.25404	0.25404	0.23768	0.24377	--	--	--	--	--	--	472	0.22377	0.17308	0.17269	0.35708	0.30952	686	0.03544	0.06411	0.13124	0.0952	0.12238	436	0.02631	0.08326	0.15055	0.14373	0.15829	662	0.06893	0.05811	0.17602	0.09519	0.15814
473	0.03314	0.02962	0.02179	0.03313	0.0437	--	--	--	--	--	--	473	0.28904	0.26534	0.26534	0.24834	0.25389	--	--	--	--	--	--	473	0.22438	0.17157	0.16885	0.35167	0.30394	688	0.03053	0.05923	0.12485	0.09416	0.12211	436.5	0.02395	0.08513	0.15214	0.14679	0.1608	664	0.06494	0.05492	0.16719	0.09002	0.14961
474	0.03474	0.0311	0.02299	0.03502	0.04513	--	--	--	--	--	--	474	0.30068	0.27718	0.27718	0.25899	0.2648	--	--	--	--	--	--	474	0.22589	0.17157	0.16629	0.34667	0.29941	690	0.02412	0.05353	0.12338	0.0844	0.10841	437	0.02159	0.08793	0.15531	0.14985	0.16332	666	0.06373	0.05281	0.15401	0.08471	0.14029
475	0.03581	0.03258	0.02448	0.03644	0.04728	--	--	--	--	--	--	475	0.31329	0.28956	0.28956	0.27097	0.27648	--	--	--	--	--	--	475	0.22832	0.17248	0.16501	0.34208	0.29522	692	0.0188	0.04731	0.10833	0.07692	0.1003	437.5	0.02002	0.09074	0.15689	0.15291	0.16583	668	0.05626	0.04986	0.14686	0.08146	0.13709
476	0.03795	0.03406	0.02597	0.03833	0.04871	--						476	0.32638	0.30194	0.30194	0.28296	0.28816	--	--	--	--	--	--	476	0.23135	0.1743	0.16469	0.33833	0.29174	694	0.01267	0.04166	0.10692	0.07113	0.09694	438	0.01806	0.09355	0.16006	0.15596	0.16834	670	0.05534	0.04732	0.14758	0.07581	0.12683
477	0.03902	0.03554	0.02746	0.04023	0.05014	--						477	0.33948	0.31485	0.31485	0.29427	0.29907	--	--	--	--	--	--	477	0.23499	0.17672	0.16565	0.33542	0.2886	696	0.00973	0.03704	0.09719	0.057	0.09074	438.5	0.01649	0.09729	0.16165	0.15902	0.17085	672	0.05185	0.04438	0.13758	0.07197	0.11837
478	0.04009	0.03702	0.02896	0.04165	0.05229	--						478	0.35257	0.32777	0.32777	0.30626	0.31075	--	--	--	--	--	--	478	0.23924	0.18005	0.16725	0.33333	0.28651	698	0.00312	0.03586	0.09091	0.06845	0.09118	439	0.01531	0.10009	0.16482	0.16361	0.17337	674	0.04964	0.04204	0.12862	0.07042	0.11351
479	0.04115	0.0385	0.03045	0.04401	0.05444	--						479	0.36615	0.34177	0.34177	0.31824	0.32321	--	--	--	--	--	--	479	0.24439	0.1843	0.16949	0.33167	0.28512	700	0	0.02755	0.07665	0.052	0.0845	439.5	0.01374	0.10384	0.16799	0.16667	0.17588	676	0.04562	0.039	0.11882	0.06312	0.10385
480	0.04276	0.04036	0.03194	0.04591	0.05587	--						480	0.37973	0.35576	0.35576	0.33023	0.33489	--	--	--	--	--	--	480	0.24955	0.18885	0.17269	0.33083	0.28407			--	--	--	--	440	0.01296	0.10664	0.17116	0.16972	0.17839	678	0.04246	0.03701	0.11466	0.05698	0.09905
481	0.04436	0.04184	0.03343	0.0478	0.05802	--						481	0.39282	0.36921	0.36921	0.34154	0.34657	--	--	--	--	--	--	481	0.25561	0.1937	0.17621	0.33042	0.28407			--	--	--	--	440.5	0.01178	0.11038	0.17433	0.17431	0.1809	680	0.04332	0.03512	0.10869	0.05924	0.08813
482	0.04596	0.04369	0.03522	0.05017	0.06017	--						482	0.40592	0.38321	0.38321	0.35353	0.35826	--	--	--	--	--	--	482	0.26198	0.19915	0.18036	0.33042	0.28477			--	--	--	--	441	0.0106	0.11319	0.17591	0.17737	0.18342	682	0.04054	0.03294	0.10245	0.05281	0.0826
483	0.0481	0.04554	0.03701	0.05253	0.06232	--						483	0.41853	0.39612	0.39612	0.36551	0.36994	--	--	--	--	--	--	483	0.26895	0.20491	0.18484	0.33125	0.28581			--	--	--	--	441.5	0.00982	0.11693	0.17908	0.18196	0.18593	684	0.03534	0.0297	0.09999	0.05092	0.081
484	0.05024	0.04739	0.03881	0.05442	0.06447	--						484	0.43113	0.40904	0.40904	0.37617	0.38084	--	--	--	--	--	--	484	0.27623	0.21097	0.18932	0.33292	0.28791			--	--	--	--	442	0.00864	0.12067	0.18225	0.18654	0.18844	686	0.03386	0.02849	0.09414	0.04764	0.0792
485	0.05184	0.04887	0.0406	0.05679	0.06662	--						485	0.44229	0.42088	0.42088	0.38682	0.39097	--	--	--	--	--	--	485	0.28351	0.21673	0.19412	0.335	0.29035			--	--	--	--	442.5	0.00785	0.12442	0.18542	0.1896	0.19095	688	0.03164	0.02797	0.09616	0.04616	0.07294
486	0.05345	0.05072	0.04239	0.05916	0.06948	--						486	0.45296	0.43219	0.43219	0.3968	0.40109	--	--	--	--	--	--	486	0.29078	0.2231	0.19955	0.3375	0.29348			--	--	--	--	443	0.00707	0.12816	0.18859	0.19419	0.19598	690	0.02904	0.02559	0.0859	0.04313	0.07034
487	0.05505	0.05257	0.04418	0.062	0.07163	--						487	0.46217	0.44241	0.44241	0.40546	0.40966	--	--	--	--	--	--	487	0.29776	0.22916	0.20467	0.34042	0.29697			--	--	--	--	443.5	0.00628	0.1319	0.19176	0.19878	0.19849	692	0.02863	0.02477	0.08064	0.04202	0.06455
488	0.05719	0.05442	0.04627	0.06436	0.0745	--						488	0.47139	0.4521	0.4521	0.41411	0.419	--	--	--	--	--	--	488	0.30534	0.23583	0.21043	0.34417	0.30115			--	--	--	--	444	0.0055	0.13658	0.19493	0.20336	0.20101	694	0.02624	0.02361	0.07687	0.03944	0.05742
489	0.05933	0.05628	0.04806	0.0672	0.07736	--						489	0.47915	0.46017	0.46017	0.42277	0.42679	--	--	--	--	--	--	489	0.31261	0.24219	0.21618	0.34833	0.30603			--	--	--	--	444.5	0.0051	0.14125	0.19968	0.20795	0.20352	696	0.02254	0.02119	0.0757	0.03496	0.06355
490	0.06146	0.05813	0.05015	0.07004	0.08023	--						490	0.48594	0.46771	0.46771	0.43009	0.43458	--	--	--	--	--	--	490	0.32019	0.24886	0.22194	0.35292	0.31091			--	--	--	--	445	0.00471	0.145	0.20285	0.21254	0.20854	698	0.02325	0.02004	0.07174	0.03413	0.06262
491	0.06414	0.06035	0.05224	0.07336	0.08309	--						491	0.49224	0.47363	0.47363	0.43742	0.44159	--	--	--	--	--	--	491	0.32777	0.25553	0.22769	0.35792	0.31649			--	--	--	--	445.5	0.00432	0.14967	0.20602	0.21713	0.21106	700	0.02254	0.01698	0.06921	0.03348	0.05436
492	0.06681	0.06257	0.05493	0.07667	0.08668	--						492	0.49806	0.47955	0.47955	0.44474	0.44938	--						492	0.33596	0.2625	0.23409	0.36375	0.32276							446	0.00393	0.15435	0.21078	0.22324	0.21608
493	0.06948	0.06479	0.05731	0.07998	0.08954	--						493	0.50388	0.48493	0.48493	0.45206	0.45639	--						493	0.34415	0.26948	0.24049	0.36958	0.32938							446.5	0.00353	0.15996	0.21395	0.22783	0.21859
494	0.07215	0.06738	0.0597	0.08377	0.09312	--						494	0.50921	0.49031	0.49031	0.45939	0.46417	--						494	0.35264	0.27675	0.2472	0.37625	0.33601							447	0.00275	0.16464	0.2187	0.23242	0.22111
495	0.07483	0.07034	0.06269	0.08755	0.0967	--						495	0.51552	0.49569	0.49569	0.46738	0.47196	--						495	0.36204	0.28463	0.25488	0.38333	0.34333							447.5	0.00236	0.16932	0.22187	0.237	0.22613
496	0.07803	0.07331	0.06537	0.09181	0.101	--						496	0.52231	0.50161	0.50161	0.4767	0.48053	--						496	0.37204	0.29312	0.26287	0.39083	0.35169							448	0.00196	0.17399	0.22662	0.24312	0.22864
497	0.08124	0.07627	0.06836	0.09655	0.1053	--						497	0.52958	0.50807	0.50807	0.48602	0.48988	--						497	0.38205	0.3013	0.27119	0.39917	0.35971							448.5	0.00157	0.17961	0.23138	0.24771	0.23367
498	0.08498	0.0796	0.07164	0.1008	0.1096	--						498	0.53783	0.51507	0.51507	0.49667	0.50078	--						498	0.39266	0.3104	0.27982	0.4075	0.36877							449	0.00118	0.18428	0.23455	0.25382	0.23869
499	0.08926	0.08367	0.07522	0.10601	0.11461	--						499	0.54801	0.52368	0.52368	0.50866	0.51246	--						499	0.40449	0.3201	0.28973	0.41667	0.37853							449.5	0.00118	0.1899	0.2393	0.25841	0.24121
500	0.09353	0.08738	0.0791	0.11074	0.11963	--						500	0.55917	0.53337	0.53337	0.52197	0.5257	--						500	0.41631	0.3304	0.30029	0.42667	0.38899							450	0.000785238	0.19551	0.24406	0.26453	0.24623
501	0.09834	0.09145	0.08299	0.11642	0.12464	--						501	0.57129	0.54467	0.54467	0.53662	0.5405	--						501	0.42874	0.34132	0.31116	0.43708	0.39944							450.5	0.000392619	0.20019	0.24881	0.26911	0.25126
502	0.10262	0.09589	0.08716	0.1221	0.13037	--						502	0.58487	0.55705	0.55705	0.5526	0.5553	--						502	0.44148	0.35283	0.32299	0.44792	0.41094							451	0.000392619	0.2058	0.25357	0.27523	0.25377
503	0.10743	0.1007	0.09164	0.12778	0.1361	--						503	0.5999	0.57212	0.57212	0.56991	0.57243	--						503	0.45482	0.36557	0.3361	0.46	0.42349							451.5	0.000392619	0.21141	0.25832	0.28135	0.25879
504	0.11277	0.10552	0.09642	0.13393	0.14183	--						504	0.61591	0.58773	0.58773	0.58788	0.59034	--						504	0.46847	0.3786	0.34954	0.47208	0.43604							452	0.000392619	0.21703	0.26307	0.28746	0.26382
505	0.11812	0.1107	0.10119	0.14009	0.14828	--						505	0.63288	0.60549	0.60549	0.60652	0.60903	--						505	0.48241	0.39194	0.36361	0.485	0.44929							452.5	0.000392619	0.22264	0.26783	0.29358	0.26884
506	0.124	0.11625	0.10627	0.14671	0.15401	--						506	0.65131	0.62379	0.62379	0.6265	0.6285	--						506	0.49636	0.40618	0.37864	0.49833	0.46323							453	0.000392619	0.22825	0.27258	0.29969	0.27387
507	0.13041	0.12218	0.11164	0.15334	0.16117	--						507	0.67119	0.64424	0.64424	0.64714	0.64953	--						507	0.51122	0.42134	0.39495	0.5125	0.47856							453.5	0	0.23386	0.27734	0.30581	0.27889
508	0.13629	0.1281	0.11731	0.15996	0.16762	--						508	0.69108	0.66416	0.66416	0.66711	0.669	--						508	0.52547	0.4365	0.41094	0.52625	0.4932							454	0	0.23948	0.28209	0.31193	0.28392
509	0.1427	0.13402	0.12328	0.16659	0.17407	--						509	0.71242	0.68515	0.68515	0.68708	0.68925	--						509	0.53972	0.45196	0.42725	0.54042	0.50819							454.5	0.000392619	0.24509	0.28685	0.31804	0.28894
510	0.14912	0.14069	0.12955	0.17369	0.18123	--						510	0.73521	0.70829	0.70829	0.70839	0.71028	--						510	0.55488	0.46832	0.44452	0.55542	0.52457							455	0.000392619	0.2507	0.2916	0.32416	0.29397
511	0.15553	0.14698	0.13552	0.18079	0.18768	--						511	0.75703	0.73089	0.73089	0.72903	0.73053	--						511	0.56944	0.48439	0.46146	0.57	0.54026							455.5	0.000392619	0.25725	0.29635	0.3318	0.29899
512	0.16195	0.15328	0.14179	0.18788	0.19484	--						512	0.77934	0.75242	0.75242	0.749	0.75078	--						512	0.58369	0.50076	0.47809	0.58417	0.55559							456	0.000392619	0.26286	0.30111	0.33792	0.30653
513	0.16836	0.15994	0.14806	0.19498	0.20201	--						513	0.80213	0.77341	0.77341	0.76897	0.77103	--						513	0.59794	0.51743	0.49504	0.59917	0.57198							456.5	0.000785238	0.26941	0.30745	0.34557	0.31156
514	0.17477	0.16623	0.15463	0.20208	0.20917	--						514	0.82444	0.79333	0.79333	0.78895	0.7905	--						514	0.61219	0.5338	0.51167	0.61375	0.58801							457	0.00118	0.27502	0.3122	0.35168	0.31658
515	0.18119	0.1729	0.1606	0.20871	0.21562	--						515	0.8453	0.81432	0.81432	0.80759	0.80919	--						515	0.62523	0.54986	0.52766	0.62792	0.60369							457.5	0.00157	0.28157	0.31854	0.35933	0.32412
516	0.1876	0.17919	0.16716	0.21581	0.22278	--						516	0.86469	0.83638	0.83638	0.82623	0.82788	--						516	0.63857	0.56563	0.54365	0.64208	0.61973							458	0.00157	0.28812	0.3233	0.36697	0.32915
517	0.19348	0.18549	0.17313	0.22243	0.22923	--						517	0.88312	0.85684	0.85684	0.84288	0.84502	--						517	0.651	0.58048	0.55804	0.65542	0.63506							458.5	0.00196	0.29467	0.32805	0.37462	0.33417
518	0.19989	0.19178	0.1794	0.22906	0.23639	--						518	0.9001	0.87675	0.87675	0.85885	0.86059	--						518	0.66313	0.59533	0.57211	0.66875	0.6504							459	0.00236	0.30122	0.33439	0.38073	0.34171
519	0.20631	0.19807	0.18597	0.23568	0.24284	--						519	0.91416	0.89505	0.89505	0.87284	0.87461	--						519	0.67526	0.60928	0.58555	0.6825	0.66609							459.5	0.00275	0.3087	0.34073	0.38991	0.34673
520	0.21165	0.20363	0.19164	0.24231	0.25	--						520	0.92483	0.91012	0.91012	0.88349	0.88629	--						520	0.68587	0.6217	0.59738	0.69458	0.68038							460	0.00275	0.31618	0.34707	0.39755	0.35427
521	0.21753	0.20955	0.19761	0.24894	0.25645	--						521	0.93404	0.92304	0.92304	0.89281	0.89486	--						521	0.69618	0.63353	0.60857	0.70708	0.69467							460.5	0.00314	0.32367	0.35341	0.4052	0.3593
522	0.22288	0.21511	0.20358	0.25556	0.26361	--						522	0.93986	0.93219	0.93219	0.89814	0.90109	--						522	0.70558	0.64413	0.6188	0.71833	0.70826							461	0.00314	0.33115	0.35975	0.41284	0.36683
523	0.22822	0.22029	0.20896	0.26171	0.27006	--						523	0.94229	0.93757	0.93757	0.9008	0.90343	--						523	0.71346	0.65323	0.62776	0.72917	0.72116							461.5	0.00314	0.33863	0.36609	0.42049	0.37186
524	0.23356	0.22547	0.21433	0.26881	0.2765	--						524	0.94132	0.93972	0.93972	0.90013	0.90343	--						524	0.72074	0.66141	0.63607	0.73958	0.73371							462	0.00353	0.34612	0.37242	0.42813	0.3794
525	0.23944	0.23066	0.2197	0.27591	0.28367	--						525	0.93744	0.93811	0.93811	0.8968	0.90109	--						525	0.7268	0.66838	0.64311	0.74917	0.74521							462.5	0.00353	0.3536	0.37876	0.43731	0.38693
526	0.24532	0.23584	0.22537	0.28348	0.29155	--						526	0.93016	0.93326	0.93326	0.89081	0.89486	--						526	0.73226	0.67445	0.64982	0.75875	0.75601							463	0.00353	0.36202	0.3851	0.44495	0.39196
527	0.2512	0.24139	0.23075	0.29106	0.29871	--						527	0.92047	0.92519	0.92519	0.88282	0.88707	--						527	0.73681	0.6796	0.65558	0.76708	0.76577							463.5	0.00393	0.3695	0.39303	0.45413	0.3995
528	0.25762	0.24695	0.23672	0.2991	0.30731	--						528	0.90834	0.91442	0.91442	0.87284	0.87773	--						528	0.74136	0.68445	0.66102	0.77542	0.77518							464	0.00393	0.37792	0.39937	0.46177	0.40704
529	0.26403	0.2525	0.24269	0.30809	0.3159	--						529	0.89525	0.90151	0.90151	0.86152	0.86682	--						529	0.7456	0.68839	0.66613	0.78333	0.7832							464.5	0.00393	0.38634	0.40729	0.47095	0.41457
530	0.27098	0.25879	0.24896	0.31708	0.3245	--						530	0.8807	0.88698	0.88698	0.84953	0.85514	--						530	0.75015	0.69203	0.67157	0.79042	0.79052							465	0.00393	0.39383	0.41363	0.47859	0.42211
531	0.27846	0.26546	0.25552	0.32702	0.33453	--						531	0.86518	0.87083	0.87083	0.83755	0.84346	--						531	0.755	0.69567	0.67701	0.7975	0.79749							465.5	0.00393	0.40318	0.42155	0.48777	0.42965
532	0.28648	0.27249	0.26269	0.33791	0.34527	--						532	0.85015	0.85414	0.85414	0.82623	0.83178	--						532	0.76016	0.6993	0.68276	0.80458	0.80411							466	0.00393	0.4116	0.42948	0.49694	0.43719
533	0.29503	0.28027	0.27015	0.34927	0.35602	--						533	0.8356	0.838	0.838	0.81558	0.82165	--						533	0.76653	0.70324	0.68916	0.81125	0.81004							466.5	0.00393	0.42002	0.4374	0.50612	0.44472
534	0.30412	0.28841	0.27821	0.36062	0.36748	--						534	0.8225	0.82293	0.82293	0.80692	0.81231	--						534	0.7732	0.70779	0.69587	0.81792	0.81596							467	0.00353	0.42844	0.44374	0.51529	0.45226
535	0.31427	0.2973	0.28687	0.3734	0.37966	--						535	0.81086	0.8084	0.8084	0.7996	0.8053	--						535	0.78108	0.71294	0.70355	0.825	0.82189							467.5	0.00353	0.43686	0.45166	0.52446	0.4598
536	0.32443	0.30655	0.29582	0.38571	0.39183	--						536	0.80213	0.79656	0.79656	0.79494	0.79984	--						536	0.78957	0.7187	0.71154	0.83167	0.82781							468	0.00353	0.44528	0.45959	0.53364	0.46734
537	0.33672	0.31729	0.30597	0.39943	0.40544	--						537	0.79437	0.78579	0.78579	0.79161	0.79673	--						537	0.79927	0.72567	0.72114	0.83958	0.83409							468.5	0.00353	0.45557	0.4691	0.54434	0.47739
538	0.34848	0.32803	0.31642	0.41363	0.41905	--						538	0.78952	0.77826	0.77826	0.79161	0.79673	--						538	0.80988	0.73356	0.73137	0.8475	0.84106							469	0.00353	0.46399	0.47702	0.55352	0.48492
539	0.3613	0.33987	0.32806	0.42877	0.4341	--						539	0.7871	0.77341	0.77341	0.79427	0.79907	--						539	0.82171	0.74295	0.7432	0.85667	0.84908							469.5	0.00353	0.47334	0.48494	0.56269	0.49497
540	0.37467	0.35172	0.3397	0.44345	0.44842	--						540	0.78758	0.77126	0.77126	0.7996	0.80296	--						540	0.83384	0.75296	0.75536	0.86542	0.85709							470	0.00353	0.48176	0.49287	0.57339	0.50251
541	0.38856	0.36505	0.35224	0.45906	0.46418	--						541	0.79001	0.77234	0.77234	0.80692	0.80997	--						541	0.84718	0.76478	0.76879	0.87542	0.86616							470.5	0.00393	0.49111	0.50079	0.58257	0.51256
542	0.40246	0.37838	0.36507	0.47421	0.47923	--						542	0.79486	0.77557	0.77557	0.81558	0.81854	--						542	0.86022	0.7769	0.78286	0.88583	0.87591							471	0.00393	0.49953	0.50872	0.59174	0.52261
543	0.41796	0.39245	0.3791	0.4903	0.49499	--						543	0.80116	0.78041	0.78041	0.82557	0.82866	--						543	0.87417	0.79054	0.79821	0.89667	0.88637							471.5	0.00393	0.50889	0.51823	0.60245	0.53015
544	0.43346	0.40763	0.39403	0.50686	0.51074	--						544	0.80892	0.78741	0.78741	0.83755	0.83956	--						544	0.88842	0.80509	0.8142	0.90833	0.89718							472	0.00432	0.51824	0.52615	0.61315	0.5402
545	0.45003	0.42355	0.40925	0.52295	0.52722	--						545	0.81765	0.79548	0.79548	0.8502	0.85202	--						545	0.90267	0.82055	0.83083	0.92	0.90868							472.5	0.00432	0.5276	0.53566	0.62385	0.55025
546	0.46713	0.43947	0.42478	0.53952	0.5437	--						546	0.82832	0.80517	0.80517	0.86352	0.86449	--						546	0.91692	0.83662	0.84778	0.93208	0.92053							473	0.00432	0.53695	0.54358	0.63303	0.5603
547	0.48423	0.45613	0.4409	0.55561	0.55946	--						547	0.83948	0.81593	0.81593	0.87683	0.87773	--						547	0.93026	0.85329	0.86473	0.94375	0.93203							473.5	0.00432	0.5463	0.55151	0.64373	0.56784
548	0.5008	0.47279	0.45731	0.5717	0.57593	--						548	0.8516	0.82777	0.82777	0.89015	0.89097	--						548	0.9433	0.86996	0.882	0.955	0.94353							474	0.00432	0.55659	0.56101	0.65443	0.57789
549	0.51737	0.48982	0.47373	0.58779	0.59169	--						549	0.86421	0.84069	0.84069	0.90413	0.90421	--						549	0.95543	0.88663	0.89894	0.96542	0.95469							474.5	0.00432	0.56688	0.57052	0.66514	0.58794
550	0.53447	0.50722	0.49104	0.60341	0.60745	--						550	0.87876	0.85414	0.85414	0.91678	0.91745	--						550	0.96695	0.90391	0.91621	0.97542	0.96584							475	0.00432	0.57717	0.57845	0.67584	0.59799
551	0.55051	0.52425	0.50776	0.61761	0.62178	--						551	0.89282	0.86814	0.86814	0.92876	0.92991	--						551	0.97696	0.92028	0.93252	0.98375	0.97525							475.5	0.00471	0.58746	0.58796	0.68654	0.61055
552	0.56654	0.54128	0.52448	0.6318	0.6361	--						552	0.90786	0.88321	0.88321	0.94141	0.94159	--						552	0.98575	0.93665	0.94819	0.99125	0.98397							476	0.00432	0.59869	0.59746	0.69725	0.6206
553	0.58151	0.55794	0.5406	0.64505	0.64971	--						553	0.92289	0.89882	0.89882	0.95273	0.95327	--						553	0.99272	0.9518	0.96226	0.99625	0.99059							476.5	0.00432	0.60992	0.60697	0.70642	0.63065
554	0.59594	0.57386	0.55642	0.65736	0.66261	--						554	0.93841	0.91442	0.91442	0.96338	0.96417	--						554	0.99757	0.96605	0.97506	0.99958	0.99582							477	0.00432	0.62021	0.61648	0.71713	0.6407
555	0.60823	0.58793	0.57015	0.6673	0.67335	--						555	0.95247	0.92949	0.92949	0.97337	0.97352	--						555	1	0.97727	0.98465	1	0.99895							477.5	0.00471	0.63143	0.62599	0.7263	0.65075
556	0.62052	0.60163	0.58388	0.67676	0.68338	--						556	0.96654	0.94564	0.94564	0.98269	0.98287	--						556	0.9997	0.98697	0.99264	0.99833	1							478	0.00471	0.64266	0.6355	0.73547	0.6608
557	0.63068	0.61385	0.59612	0.68481	0.69198	--						557	0.97866	0.96017	0.96017	0.99001	0.98988	--						557	0.99697	0.99424	0.99776	0.99458	0.99895							478.5	0.00471	0.65388	0.64501	0.74465	0.67085
558	0.63976	0.62458	0.60716	0.69096	0.69842	--						558	0.98885	0.97363	0.97363	0.99601	0.99611	--						558	0.99121	0.99879	1	0.98792	0.99547							479	0.00471	0.66604	0.6561	0.75382	0.6809
559	0.64778	0.63384	0.61701	0.69617	0.70487	--						559	0.99612	0.98493	0.98493	0.99933	0.99922	--						559	0.98211	1	0.99872	0.97833	0.98989							479.5	0.00471	0.67633	0.66561	0.763	0.69347
560	0.65366	0.64161	0.62537	0.70043	0.70917	--						560	1	0.99354	0.99354	1	1	--						560	0.96968	0.99818	0.99392	0.96625	0.98188							480	0.00471	0.68662	0.67512	0.77217	0.70352
561	0.65794	0.64754	0.63194	0.70279	0.71203	--						561	0.99952	0.99892	0.99892	0.99667	0.99688	--						561	0.95452	0.99303	0.98593	0.9525	0.97177							480.5	0.00432	0.69691	0.68463	0.77982	0.71357
562	0.66114	0.65235	0.63761	0.70469	0.71418	--						562	0.99467	1	1	0.98935	0.98988	--						562	0.93451	0.98333	0.97378	0.935	0.95887							481	0.00432	0.70627	0.69414	0.78746	0.72362
563	0.66328	0.65531	0.64179	0.70516	0.71562	--						563	0.98497	0.99623	0.99623	0.9767	0.97819	--						563	0.91146	0.96999	0.95779	0.91542	0.94353							481.5	0.00393	0.71562	0.70365	0.79511	0.73367
564	0.66435	0.65716	0.64448	0.70563	0.71633	--						564	0.96945	0.98762	0.98762	0.95872	0.96028	--						564	0.88508	0.95302	0.93796	0.89375	0.92611							482	0.00393	0.72498	0.71315	0.80275	0.74372
565	0.66489	0.65753	0.64627	0.70516	0.71633	--						565	0.95053	0.97363	0.97363	0.93675	0.93847	--						565	0.85658	0.9324	0.91493	0.87083	0.90728							482.5	0.00353	0.7334	0.72266	0.8104	0.75377
566	0.66435	0.65716	0.64716	0.70469	0.71562	--						566	0.9258	0.95425	0.95425	0.90746	0.91044	--						566	0.82383	0.90724	0.88775	0.84458	0.88498							483	0.00353	0.74088	0.73059	0.81651	0.76382
567	0.66328	0.65568	0.64716	0.70421	0.71562	--						567	0.8967	0.92896	0.92896	0.8735	0.87773	--						567	0.78866	0.87875	0.85769	0.81708	0.86093							483.5	0.00314	0.74836	0.7401	0.82416	0.77638
568	0.66221	0.65346	0.64657	0.70374	0.7149	--						568	0.86324	0.89935	0.89935	0.83489	0.84034	--						568	0.75197	0.84692	0.82507	0.78833	0.83513							484	0.00314	0.75491	0.74802	0.83028	0.78643
569	0.66061	0.65087	0.64567	0.70374	0.7149	--						569	0.82493	0.86329	0.86329	0.79028	0.79673	--						569	0.71134	0.81085	0.78798	0.75708	0.8062							484.5	0.00314	0.76052	0.75436	0.83639	0.79648
570	0.65954	0.64791	0.64448	0.70469	0.71562	--						570	0.78419	0.824	0.824	0.74368	0.75156	--						570	0.67101	0.77357	0.7496	0.72583	0.77658							485	0.00314	0.7652	0.7607	0.84098	0.80653
571	0.65794	0.64532	0.64328	0.70611	0.71633	--						571	0.74248	0.78256	0.78256	0.6964	0.70483	--						571	0.62978	0.73446	0.70995	0.69417	0.74556							485.5	0.00275	0.76988	0.76704	0.84709	0.81658
572	0.6574	0.6431	0.64239	0.70847	0.71848	--						572	0.70029	0.74004	0.74004	0.64847	0.65654	--						572	0.58854	0.69506	0.67029	0.66208	0.71349							486	0.00275	0.77362	0.77338	0.85168	0.82663
573	0.65687	0.64124	0.64179	0.71178	0.72135	--						573	0.65567	0.69376	0.69376	0.59854	0.60748	--						573	0.54669	0.65262	0.62936	0.62917	0.68038							486.5	0.00275	0.77643	0.77813	0.85627	0.83668
574	0.6574	0.63976	0.64179	0.71652	0.72564	--						574	0.61106	0.64639	0.64639	0.5486	0.55919	--						574	0.50546	0.60928	0.58778	0.59542	0.64692							487	0.00236	0.77923	0.7813	0.86086	0.84673
575	0.65901	0.63939	0.64239	0.72172	0.73066	--						575	0.5679	0.60011	0.60011	0.50133	0.51324	--						575	0.46574	0.56714	0.54781	0.56292	0.61345							487.5	0.00236	0.7811	0.78605	0.86697	0.85678
576	0.66168	0.63976	0.64388	0.72882	0.73639	--						576	0.52522	0.55436	0.55436	0.45539	0.46729	--						576	0.42693	0.5247	0.50815	0.53	0.5793							488	0.00236	0.78297	0.78922	0.87003	0.86683
577	0.66595	0.64161	0.64627	0.73639	0.74355	--						577	0.48303	0.50969	0.50969	0.41145	0.42368	--						577	0.38933	0.48257	0.46914	0.49708	0.54479							488.5	0.00236	0.78391	0.79398	0.87462	0.87688
578	0.67076	0.64458	0.64955	0.74539	0.75215	--						578	0.44326	0.46717	0.46717	0.37084	0.3824	--						578	0.35476	0.44286	0.43236	0.46625	0.51168							489	0.00236	0.78578	0.79556	0.8792	0.88442
579	0.67718	0.64865	0.65433	0.7558	0.76146	--						579	0.40446	0.42519	0.42519	0.33222	0.34346	--						579	0.3211	0.40376	0.39559	0.435	0.47822							489.5	0.00236	0.78672	0.79873	0.88226	0.89447
580	0.6852	0.6542	0.6603	0.76716	0.77221	--						580	0.3676	0.38482	0.38482	0.29627	0.30607	--						580	0.28896	0.36557	0.36041	0.40458	0.44475							490	0.00196	0.78765	0.80032	0.88685	0.90201
581	0.69375	0.66087	0.66716	0.77899	0.78367	--						581	0.33414	0.34822	0.34822	0.26431	0.27414	--						581	0.25955	0.3304	0.32843	0.37542	0.41304							490.5	0.00196	0.78859	0.8019	0.88991	0.90955
582	0.7039	0.66938	0.67552	0.79224	0.79585	--						582	0.30213	0.3127	0.3127	0.23369	0.24299	--						582	0.23166	0.29645	0.29709	0.34708	0.38201							491	0.00196	0.78952	0.80507	0.89297	0.91457
583	0.71619	0.67938	0.68537	0.80644	0.80946	--						583	0.27207	0.27987	0.27987	0.20639	0.21573	--						583	0.20588	0.26463	0.26767	0.31958	0.35239							491.5	0.00196	0.79046	0.80666	0.89755	0.92211
584	0.72849	0.69011	0.69552	0.82063	0.82307	--						584	0.24588	0.25135	0.25135	0.18309	0.19081	--						584	0.18344	0.23613	0.24145	0.295	0.32485							492	0.00196	0.79139	0.80824	0.90061	0.92965
585	0.74238	0.70233	0.70746	0.83531	0.83739	--						585	0.22114	0.22443	0.22443	0.16112	0.169	--						585	0.16252	0.20976	0.21682	0.27125	0.29836							492.5	0.00196	0.79233	0.80983	0.90214	0.93467
586	0.75788	0.71677	0.72119	0.85092	0.85244	--						586	0.19787	0.19914	0.19914	0.14115	0.14875	--						586	0.14312	0.1849	0.19348	0.24792	0.27257							493	0.00196	0.79326	0.81141	0.9052	0.9397
587	0.77392	0.73158	0.73552	0.86607	0.86748	--						587	0.1775	0.17707	0.17707	0.1245	0.13084	--						587	0.12644	0.16338	0.17301	0.22708	0.24922							493.5	0.00236	0.79514	0.813	0.90826	0.94221
588	0.79156	0.7475	0.75134	0.88168	0.88252	--						588	0.15907	0.15716	0.15716	0.10985	0.11526	--						588	0.11098	0.14398	0.15414	0.2075	0.22691							494	0.00236	0.79701	0.81458	0.90979	0.94724
589	0.80919	0.7649	0.76806	0.8973	0.89756	--						589	0.14258	0.1394	0.1394	0.09587	0.10125	--						589	0.09763	0.1264	0.13719	0.18917	0.20669							494.5	0.00275	0.79888	0.81775	0.91284	0.94975
590	0.8279	0.78304	0.78537	0.91197	0.91189	--						590	0.12755	0.12379	0.12379	0.08455	0.08879	--						590	0.08551	0.11094	0.12216	0.1725	0.18787							495	0.00275	0.80075	0.81933	0.91437	0.95226
591	0.84714	0.80193	0.80388	0.92664	0.92693	--						591	0.11397	0.10926	0.10926	0.0739	0.07866	--						591	0.07489	0.0973	0.10841	0.15708	0.17044							495.5	0.00275	0.80262	0.82092	0.9159	0.95729
592	0.86692	0.82192	0.82299	0.94084	0.94054	--						592	0.10184	0.0958	0.0958	0.06458	0.06854	--						592	0.06549	0.08457	0.09562	0.1425	0.15406							496	0.00275	0.80449	0.82409	0.91743	0.95729
593	0.88616	0.84228	0.84269	0.95409	0.95344	--						593	0.09166	0.0845	0.0845	0.05659	0.05997	--						593	0.05731	0.07366	0.08443	0.12958	0.13907							496.5	0.00275	0.8073	0.82567	0.91896	0.9598
594	0.90433	0.86227	0.86209	0.96593	0.96562	--						594	0.08244	0.07481	0.07481	0.04927	0.05296	--						594	0.05003	0.06426	0.07451	0.1175	0.12583							497	0.00275	0.80917	0.82726	0.92049	0.96231
595	0.92197	0.88227	0.88149	0.97681	0.97636	--						595	0.0742	0.06674	0.06674	0.04328	0.04673	--						595	0.04366	0.05608	0.06556	0.10667	0.11363							497.5	0.00275	0.81104	0.83043	0.92202	0.96231
596	0.93907	0.90226	0.9006	0.9858	0.98496	--						596	0.06693	0.05867	0.05867	0.03795	0.04128	--						596	0.0382	0.0488	0.05788	0.09667	0.10247							498	0.00236	0.81291	0.83201	0.92202	0.96231
597	0.9535	0.92077	0.91881	0.9929	0.99212	--						597	0.06062	0.05221	0.05221	0.03395	0.03583	--						597	0.03335	0.04274	0.05085	0.08792	0.09237							498.5	0.00236	0.81572	0.83518	0.92355	0.96231
598	0.9674	0.93854	0.93612	0.99763	0.99713	--						598	0.0548	0.04629	0.04629	0.02929	0.03193	--						598	0.02941	0.03728	0.04477	0.07958	0.0833							499	0.00196	0.81759	0.83835	0.92355	0.96482
599	0.97916	0.95446	0.95224	1	1	--						599	0.04995	0.0409	0.0409	0.02597	0.02804	--						599	0.02577	0.03243	0.03933	0.0725	0.07494							499.5	0.00196	0.81946	0.83994	0.92508	0.96482
600	0.98824	0.96853	0.96627	0.99953	1	--						600	0.0451	0.03606	0.03606	0.0233	0.02492	--						600	0.02244	0.02819	0.03454	0.06583	0.06762							500	0.00157	0.82133	0.84311	0.92508	0.96482
601	0.99519	0.98038	0.97821	0.99621	0.99713	--						601	0.04122	0.03175	0.03175	0.01997	0.02181	--						601	0.01971	0.02455	0.03006	0.05958	0.06065							500.5	0.00196	0.8232	0.84469	0.92508	0.96482
602	0.99947	0.99	0.98806	0.99006	0.9914	--						602	0.03831	0.02853	0.02853	0.01798	0.01947	--						602	0.01728	0.02122	0.02622	0.05417	0.05472							501	0.00196	0.82507	0.84786	0.92661	0.96482
603	1	0.99667	0.99493	0.9806	0.98209	--						603	0.03492	0.0253	0.0253	0.01598	0.01791	--						603	0.01516	0.01849	0.02303	0.04958	0.04949							501.5	0.00196	0.82694	0.84945	0.92661	0.96482
604	0.99786	1	0.9991	0.96735	0.96991	--						604	0.03249	0.02207	0.02207	0.01398	0.01558	--						604	0.01334	0.01576	0.02015	0.045	0.04461							502	0.00196	0.82788	0.85103	0.92661	0.96482
605	0.99252	1	1	0.95125	0.95415	--						605	0.03007	0.01991	0.01991	0.01332	0.01402	--						605	0.01183	0.01364	0.01759	0.04125	0.04043							502.5	0.00196	0.82975	0.8542	0.92661	0.96482
606	0.98397	0.99704	0.99791	0.93232	0.93696	--						606	0.02813	0.0183	0.0183	0.01198	0.01324	--						606	0.01031	0.01182	0.01535	0.03792	0.0366							503	0.00236	0.83068	0.85578	0.92813	0.96482
607	0.97114	0.99	0.99224	0.90961	0.91476	--						607	0.02619	0.01615	0.01615	0.01065	0.01168	--						607	0.0091	0.01	0.01311	0.035	0.03311							503.5	0.00236	0.83255	0.85737	0.92813	0.96482
608	0.95564	0.97927	0.98328	0.88358	0.88968	--						608	0.02473	0.01507	0.01507	0.00999	0.0109	--						608	0.00819	0.00849	0.01119	0.03208	0.02998							504	0.00236	0.83349	0.85895	0.92813	0.96482
609	0.93693	0.96557	0.97104	0.85613	0.86318	--						609	0.02328	0.01346	0.01346	0.00932	0.01012	--						609	0.00728	0.00727	0.00991	0.02958	0.02719							504.5	0.00275	0.83442	0.86054	0.92966	0.96482
610	0.91502	0.9478	0.95552	0.82489	0.83309	--						610	0.02231	0.01238	0.01238	0.00799	0.00935	--						610	0.00637	0.00637	0.00831	0.0275	0.02475							505	0.00275	0.83536	0.86212	0.92966	0.96482
611	0.88936	0.92669	0.93612	0.79129	0.80014	--						611	0.02085	0.0113	0.0113	0.00732	0.00857	--						611	0.00576	0.00546	0.00736	0.02542	0.02266							505.5	0.00275	0.83723	0.86371	0.93119	0.96482
612	0.86264	0.903	0.91493	0.75722	0.76719	--						612	0.01988	0.01076	0.01076	0.00732	0.00857	--						612	0.00515	0.00455	0.0064	0.02375	0.02091							506	0.00314	0.83817	0.86529	0.93272	0.96482
613	0.83378	0.87671	0.89104	0.72172	0.73281	--						613	0.01891	0.01023	0.01023	0.00666	0.00779	--						613	0.00455	0.00394	0.00576	0.02208	0.01917							506.5	0.00314	0.84004	0.86529	0.93425	0.96482
614	0.80224	0.84746	0.86388	0.68434	0.69628	--						614	0.01843	0.00915	0.00915	0.00599	0.00779	--						614	0.00424	0.00333	0.0048	0.02083	0.01743							507	0.00314	0.84191	0.86688	0.93578	0.96482
615	0.76964	0.81562	0.83493	0.64647	0.65974	--						615	0.01746	0.00861	0.00861	0.00599	0.00701	--						615	0.00364	0.00273	0.00416	0.01958	0.01603							507.5	0.00314	0.84284	0.86846	0.93731	0.96482
616	0.7349	0.78082	0.80328	0.60767	0.62106	--						616	0.01697	0.00807	0.00807	0.00533	0.00701	--						616	0.00334	0.00242	0.00352	0.01833	0.01499							508	0.00353	0.84471	0.87005	0.93884	0.96482
617	0.69856	0.74454	0.76985	0.56839	0.58238	--						617	0.01649	0.00753	0.00753	0.00533	0.00623	--						617	0.00303	0.00182	0.00288	0.0175	0.01394							508.5	0.00353	0.84752	0.87163	0.94037	0.96231
618	0.66221	0.70789	0.73552	0.53005	0.54441	--						618	0.016	0.007	0.007	0.00466	0.00623	--						618	0.00273	0.00152	0.00256	0.01667	0.0129							509	0.00353	0.84939	0.87322	0.9419	0.96231
619	0.62587	0.67049	0.70119	0.49314	0.5086	--						619	0.01552	0.00646	0.00646	0.00466	0.00623	--						619	0.00243	0.00121	0.00224	0.01583	0.0122							509.5	0.00353	0.85313	0.8748	0.94343	0.96231
620	0.58899	0.63273	0.66597	0.45717	0.47206	--						620	0.01552	0.00646	0.00646	0.00466	0.00623	--						620	0.00212	0.000909366	0.00192	0.015	0.01115							510	0.00353	0.85594	0.87639	0.94648	0.96231
621	0.55265	0.59496	0.63075	0.42262	0.4384	--						621	0.01503	0.00592	0.00592	0.00466	0.00545	--						621	0.00212	0.000606244	0.0016	0.01458	0.01046							510.5	0.00353	0.85968	0.87797	0.94954	0.96231
622	0.51684	0.5572	0.59522	0.38902	0.40473	--						622	0.01455	0.00538	0.00538	0.00399	0.00545	--						622	0.00182	0.000606244	0.00128	0.01375	0.01011							511	0.00393	0.86342	0.88114	0.95107	0.96231
623	0.48103	0.51981	0.5594	0.35684	0.37249	--						623	0.01455	0.00538	0.00538	0.00399	0.00545	--						623	0.00182	0.000303122	0.000959386	0.01333	0.00941							511.5	0.00393	0.8681	0.88273	0.95413	0.9598
624	0.44735	0.48315	0.52448	0.32702	0.34169	--						624	0.01406	0.00538	0.00538	0.00399	0.00545	--						624	0.00152	0.000303122	0.000959386	0.01292	0.00906							512	0.00393	0.87278	0.8859	0.95719	0.9598
625	0.41475	0.44798	0.49075	0.29863	0.31375	--						625	0.01358	0.00538	0.00538	0.00399	0.00545	--						625	0.00152	0	0.000959386	0.0125	0.00837							512.5	0.00393	0.87839	0.88906	0.96024	0.9598
626	0.38268	0.41392	0.45761	0.27165	0.28653	--						626	0.01358	0.00538	0.00538	0.00399	0.00545	--						626	0.00152	0	0.000639591	0.01208	0.00802							513	0.00393	0.88494	0.89382	0.9633	0.9598
627	0.35168	0.3806	0.42507	0.2461	0.26074	--						627	0.01309	0.00538	0.00538	0.00399	0.00545	--						627	0.00121	0	0.000639591	0.01167	0.00767							513.5	0.00393	0.89055	0.89699	0.96636	0.9598
628	0.32282	0.34876	0.39373	0.22291	0.23639	--						628	0.01261	0.00538	0.00538	0.00333	0.00545	--						628	0.00121	0	0.000639591	0.01125	0.00732							514	0.00393	0.89804	0.90174	0.96942	0.9598
629	0.29503	0.31877	0.36388	0.20114	0.2149	--						629	0.01261	0.00484	0.00484	0.00333	0.00545	--						629	0.000909642	0	0.000319795	0.01125	0.00732							514.5	0.00393	0.90458	0.9065	0.97248	0.9598
630	0.26884	0.29026	0.33552	0.18126	0.19413	--						630	0.01212	0.00484	0.00484	0.00333	0.00545	--						630	0.000909642	0	0.000319795	0.01083	0.00697							515	0.00393	0.91207	0.91125	0.97554	0.9598
631	0.24479	0.26435	0.30896	0.16327	0.1755	--						631	0.01212	0.00484	0.00484	0.00333	0.00545	--						631	0.000909642	0.000303122	0.000319795	0.01042	0.00662							515.5	0.00393	0.91955	0.91601	0.97859	0.9598
632	0.22234	0.23991	0.28418	0.14718	0.15831	--						632	0.01164	0.00431	0.00431	0.00333	0.00545	--						632	0.000606428	0.000303122	0.000319795	0.01042	0.00662							516	0.00393	0.92797	0.92235	0.98165	0.9598
633	0.20096	0.21659	0.26	0.13157	0.14255	--						633	0.01115	0.00431	0.00431	0.00333	0.00545	--						633	0.000606428	0.000303122	0.000319795	0.01	0.00627							516.5	0.00393	0.93545	0.9271	0.98471	0.9598
634	0.18172	0.19548	0.23791	0.11784	0.12822	--						634	0.01115	0.00484	0.00484	0.00333	0.00545	--						634	0.000606428	0.000606244	0	0.01	0.00593							517	0.00353	0.94294	0.93344	0.98624	0.9598
635	0.16355	0.17623	0.21731	0.10506	0.11533	--						635	0.01067	0.00484	0.00484	0.00266	0.00545	--						635	0.000606428	0.000606244	0.000319795	0.00958	0.00593							517.5	0.00353	0.95136	0.93978	0.9893	0.9598
636	0.14698	0.15772	0.19761	0.09371	0.10315	--						636	0.01018	0.00538	0.00538	0.00266	0.00545	--						636	0.000606428	0.000606244	0.000319795	0.00917	0.00558							518	0.00353	0.95884	0.94612	0.99235	0.96231
637	0.13201	0.1418	0.1803	0.08377	0.09241	--						637	0.01018	0.00538	0.00538	0.00266	0.00545	--						637	0.000303214	0.000606244	0.000319795	0.00917	0.00558							518.5	0.00353	0.96632	0.95246	0.99388	0.96231
638	0.11865	0.12736	0.16448	0.07478	0.08309	--						638	0.0097	0.00538	0.00538	0.00266	0.00545	--						638	0.000303214	0.000909366	0.000319795	0.00917	0.00558							519	0.00353	0.97287	0.9588	0.99541	0.96482
639	0.10636	0.11403	0.14925	0.06673	0.0745	--						639	0.00921	0.00538	0.00538	0.00266	0.00467	--						639	0.000303214	0.000909366	0.000319795	0.00875	0.00523							519.5	0.00353	0.97848	0.96355	0.99694	0.96482
640	0.09514	0.10181	0.13552	0.05963	0.06734	--						640	0.00873	0.00538	0.00538	0.00266	0.00467	--						640	0.000303214	0.000909366	0.000639591	0.00875	0.00523							520	0.00353	0.9841	0.96989	0.99847	0.96734
641	0.08552	0.09108	0.12299	0.05301	0.06017	--						641	0.00873	0.00538	0.00538	0.00266	0.00467	--						641	0.000303214	0.00121	0.000639591	0.00875	0.00523							520.5	0.00353	0.98877	0.97464	1	0.96985
642	0.07643	0.08108	0.11134	0.04733	0.05372	--						642	0.00824	0.00538	0.00538	0.00266	0.00467	--						642	0.000303214	0.00152	0.000319795	0.00833	0.00523							521	0.00393	0.99345	0.98098	1	0.96985
643	0.06841	0.07257	0.1009	0.04212	0.04799	--						643	0.00824	0.00538	0.00538	0.002	0.00467	--						643	0.000303214	0.00152	0.000319795	0.00833	0.00488							521.5	0.00393	0.99626	0.98574	1	0.97236
[truncated: 780 more rows]

## Sheet: FigS2
4a			4b			4d			4e			4f
Time	Data	fit	Time	Data	fit	Time	Data	fit	Time	Data	fit	Time	Data	fit
0	4		0	2		0	3		0	2		0	0
[truncated: 1,023 more rows]

## Sheet: FigS3
5a			5b			5d			5e			5f
[truncated: 1,025 more rows]

## Sheet: FigS4
7a			7b			7d			7e			7f
[truncated: 2,049 more rows]

[truncated: 12 more sheets: FigS5, FigS6, FigS9, FigS10, FigS12, FigS13, FigS15, FigS16, FigS19, FigS20, FigS22a, FigS22b]
